# Supplementary material for: Exploring protein hotspots by optimized fragment pharmacophores
Source: Nat Commun. 2021 May 27;12:3201. doi: 10.1038/s41467-021-23443-y (PMC8159961; doi:10.1038/s41467-021-23443-y)
Supplement: Supplementary file 4 — Supplementary Data 1 [file 41467_2021_23443_MOESM4_ESM.xlsx]

## Sheet: Contents
Supplementary data Exploring protein hotspots by optimized fragment pharmacophores Dávid Bajusz1, Warren S. Wade2, Gregorz Satała3, Andrzej Bojarski3, Janez Ilaš4, Jessica Ebner5, Florian Grebien5, Henrietta Papp6, Ferenc Jakab6, Alice Douangamath7, Daren Fearon7, Frank von Delft7, Marion Schuller8, Ivan Ahel8, Amanda Wakefield9,10, Sándor Vajda9,10, János Gerencsér2, Péter Pallai2, György M. Kes…
Table of contents
Filtered out	List of ligands that were filtered out by manual curation
PDB entries	List of PDB entries after preparation and filtering steps
SpotXplorer 0	List of compounds in SpotXplorer 0 with SMILES, vendor Ids, experimental hit status and pharmacophore fingerprints
SpotXplorer 0 - misc.	2D structures of the fragments as images, solubility data
GPCRs	Primary screening data of SpotXplorer 0 against the GPCR panel (% inhibition values)
Proteases+HMT	Screening data of SpotXplorer 0 against the protease panel and SETD2 (Ki and IC50 values)
Crystallographic data	PDB IDs and crystallographic information of the six co-crystallized fragment-protein complexes

## Sheet: Filtered out
PDB Ligand ID	Name	Smiles
12H	12-HYDROXYDODECANOIC_ACID	C(CCCCCC(=O)O)CCCCCO
11A	UNDECANOIC_ACID	CCCCCCCCCCC(=O)O
1PE	PENTAETHYLENE_GLYCOL	C(COCCOCCOCCOCCO)O
1PS	3-PYRIDINIUM-1-YLPROPANE-1-SULFONATE	c1cc[n+](cc1)CCCS(=O)(=O)[O-]
1DB	1-DECANE-SULFONIC-ACID	CCCCCCCCCCS(=O)(=O)O
1DO	1-DODECANOL	CCCCCCCCCCCCO
211	2,2',2''-NITRILOTRIETHANOL	C(CO)N(CCO)CCO
2TD	tridec-12-en-2-one	CC(=O)CCCCCCCCCC=C
3PO	TRIPHOSPHATE	OP(=O)(O)OP(=O)(O)OP(=O)(O)O
BCN	BICINE	C(CO)N(CCO)CC(=O)O
BTB	2-[BIS-(2-HYDROXY-ETHYL)-AMINO]-2-HYDROXYMETHYL-PROPANE-1,3-DIOL	C(CO)N(CCO)C(CO)(CO)CO
CIT	CITRIC_ACID	C(C(=O)O)C(CC(=O)O)(C(=O)O)O
DAO	LAURIC_ACID	CCCCCCCCCCCC(=O)O
BTN	BIOTIN	C1[C@H]2[C@@H]([C@@H](S1)CCCCC(=O)O)NC(=O)N2
CLF	FE(8)-S(7)_CLUSTER	[S]12[Fe]3[S]4[Fe]1S567([Fe]2[S]3[Fe]45)[Fe]8[S]9[Fe]6[S]1[Fe]9[S]8[Fe]71
D12	DODECANE	CCCCCCCCCCCC
CXS	3-CYCLOHEXYL-1-PROPYLSULFONIC_ACID	C1CCC(CC1)NCCCS(=O)(=O)O
C14	TETRADECANE	CCCCCCCCCCCCCC
D10	DECANE	CCCCCCCCCC
EPE	4-(2-HYDROXYETHYL)-1-PIPERAZINE_ETHANESULFONIC_ACID	C1CN(CCN1CCO)CCS(=O)(=O)O
DKA	DECANOIC_ACID	CCCCCCCCCC(=O)O
F09	NONAN-1-OL	CCCCCCCCCO
ETE	2-{2-[2-2-(METHOXY-ETHOXY)-ETHOXY]-ETHOXY}-ETHANOL	COCCOCCOCCOCCO
FLC	CITRATE_ANION	C(C(=O)[O-])C(CC(=O)[O-])(C(=O)[O-])O
HTO	HEPTANE-1,2,3-TRIOL	CCCC[C@H]([C@@H](CO)O)O
LDA	LAURYL_DIMETHYLAMINE-N-OXIDE	CCCCCCCCCCCC[N+](C)(C)[O-]
MES	2-(N-MORPHOLINO)-ETHANESULFONIC_ACID	C1COCC[NH+]1CCS(=O)(=O)[O-]
MPO	3[N-MORPHOLINO]PROPANE_SULFONIC_ACID	C1COCCN1CCCS(=O)(=O)O
MYS	PENTADECANE	CCCCCCCCCCCCCCC
MYR	MYRISTIC_ACID	CCCCCCCCCCCCCC(=O)O
NHE	2-[N-CYCLOHEXYLAMINO]ETHANE_SULFONIC_ACID	C1CCC(CC1)NCCS(=O)(=O)O
OCA	OCTANOIC_ACID_(CAPRYLIC_ACID)	CCCCCCCC(=O)O
OGA	N-OXALYLGLYCINE	C(C(=O)O)NC(=O)C(=O)O
PGE	TRIETHYLENE_GLYCOL	C(COCCOCCO)O
PLP	PYRIDOXAL-5'-PHOSPHATE	Cc1c(c(c(cn1)COP(=O)(O)O)C=O)O
PG4	TETRAETHYLENE_GLYCOL	C(COCCOCCOCCO)O
PG5	1-METHOXY-2-[2-(2-METHOXY-ETHOXY]-ETHANE	COCCOCCOCCOC
R16	HEXADECANE	CCCCCCCCCCCCCCCC
P4G	1-ETHOXY-2-(2-ETHOXYETHOXY)ETHANE	CCOCCOCCOCC
SPD	SPERMIDINE	C(CCNCCCN)CN
SRT	S,R_MESO-TARTARIC_ACID	[C@H]([C@H](C(=O)O)O)(C(=O)O)O
SPM	SPERMINE	C(CCNCCCN)CNCCCN
TLA	L(+)-TARTARIC_ACID	[C@@H]([C@H](C(=O)O)O)(C(=O)O)O
TAR	D(-)-TARTARIC_ACID	[C@H]([C@@H](C(=O)O)O)(C(=O)O)O
TRD	TRIDECANE	CCCCCCCCCCCCC
UND	UNDECANE	CCCCCCCCCCC
UNA	UNDECANAL	CCCCCCCCCCC=O
TOE	2-[2-(2-METHOXY-ETHOXY)-ETHOXY]-ETHOXYL	COCCOCCOCCO
TAM	TRIS(HYDROXYETHYL)AMINOMETHANE	C(CO)C(CCO)(CCO)N
TDA	N-TRIDECANOIC_ACID	CCCCCCCCCCCCC(=O)O
UOC	undecan-2-one	CCCCCCCCCC(=O)C

## Sheet: PDB entries
PDB ID
184L
186L
1A0G
1A95
1A96
1A9Q
1A9R
1A9T
1AER
1AHA
1AHF
1AHT
1AHX
1AI4
1AI5
1AIA
1AIC
1AJ0
1AJN
1AJP
1AKD
1ALW
1AMQ
1AMR
1AOB
1AWB
1AXR
1AY8
1AZM
1B0D
1B42
1B4U
1BCU
1BDU
1BEN
1BF3
1BGN
1BK9
1BKW
1BLS
1BRU
1BTO
1BW9
1BXG
1BZM
1C29
1C2K
1C3B
1C3V
1C3X
1C5N
1C5Q
1C5R
1C5S
1C5T
1C5U
1C5W
1C5X
1C5Y
1C8L
1C8V
1CA7
1CB0
1CBK
1CBX
1CC4
1CC6
1CEB
1CJ3
1CJ4
1CJF
1CK6
1COM
1CPS
1CTT
1CX9
1D0C
1D0O
1D0S
1D1Q
1D1V
1D2A
1D3G
1D3H
1D6A
1D7L
1DAM
1DDU
1DIE
1DJW
1DM6
1DMJ
1DMY
1DOB
1DOC
1DOD
1DOE
1DOG
1DOH
1DP2
1DPM
1DR6
1DRT
1DTN
1DTU
1DXO
1DXR
1DZ4
1DZ6
1DZ8
1DZ9
1DZJ
1DZK
1DZM
1DZP
1E06
1E1D
1E2I
1E2M
1E2P
1E2S
1E3D
1E3Z
1E4H
1E4N
1E5A
1E6Q
1E6R
1E6S
1E6Z
1E71
1E72
1E73
1E7A
1E7Y
1E8G
1E9X
1ECM
1ECV
1EFZ
1EGY
1EIR
1ENU
1EOB
1EOC
1EP2
1EQC
1ESQ
1F1V
1F3D
1F3E
1F42
1F4T
1F5L
1F76
1F9G
1F9H
1FFQ
1FG3
1FG7
1FHD
1FHV
1FIQ
1FIW
1FJ4
1FO2
1FO3
1FO4
1FOJ
1FSG
1FSW
1FTK
1FTM
1FW0
1FW9
1FXH
1G0H
1G0I
1G0N
1G0O
1G1B
1G67
1G69
1G6C
1G6I
1G6S
1G6T
1G81
1GBN
1GDK
1GEB
1GEX
1GFZ
1GIU
1GKL
1GNL
1GNT
1GQH
1GQR
1GR2
1GT1
1GT5
1GTZ
1GU1
1GVG
1GVO
1GVR
1GVS
1GVY
1GW1
1GW2
1GW9
1GWT
1GX2
1GXZ
1GYY
1H0R
1H0S
1H3F
1H48
1H49
1HDK
1HDQ
1HDU
1HEE
1HJ1
1HKK
1HKN
1HL7
1HL9
1HLD
1HN2
1HNN
1HO4
1HP5
1HQ2
1HQP
1HSR
1HU9
1HWW
1HXK
1HYT
1I0I
1I0L
1I13
1I14
1I53
1I75
1I80
1IF4
1IF5
1IF6
1IFS
1IGB
1IMA
1IMB
1IPF
1IT7
1IT8
1IUS
1IUT
1IUU
1IUV
1IUW
1IUX
1IVC
1IVE
1IWI
1IWJ
1IY7
1J1R
1J2G
1J37
1J79
1J91
1JA9
1JAC
1JAK
1JD0
1JD3
1JDJ
1JGS
1JH8
1JHM
1JHP
1JMZ
1JQV
1JQX
1JRB
1JRC
1JS3
1JSZ
1JT1
1JT2
1JTK
1JX6
1JY8
1JYS
1JZ6
1K0I
1K2T
1K2U
1K4Y
1K5Q
1K5S
1K7D
1KBC
1KCK
1KDS
1KDW
1KE0
1KEC
1KJR
1KMY
1KRE
1KRF
1KTA
1KW6
1KW8
1KW9
1KWC
1KWR
1KYW
1KYZ
1L1Q
1L1R
1L4F
1L5Q
1L5S
1L6M
1L7X
1LB8
1LBB
1LBX
1LCV
1LDO
1LGT
1LH0
1LIH
1LKD
1LLO
1LPD
1LRH
1LS6
1LUG
1M2T
1M2X
1M5C
1M5D
1M5E
1M5F
1M66
1M67
1M8D
1M9J
1M9K
1M9M
1M9Q
1M9T
1MAU
1MC1
1MD2
1MDL
1MDO
1MDR
1MFI
1MG0
1MGO
1MI4
1MLY
1MLZ
1MM6
1MM7
1MNS
1MPW
1MQD
1MQG
1MQH
1MQI
1MQJ
1MRA
1MS7
1MU0
1MUD
1MX1
1MXU
1MY2
1MY3
1MY4
1N1G
1N1M
1N22
1N23
1N2V
1N3Q
1N4F
1N62
1N8Q
1NAQ
1NAS
1NBU
1NC9
1NF8
1NGP
1NHW
1NLI
1NNK
1NNP
1NO3
1NOI
1NOJ
1NOK
1NOO
1NOW
1NP0
1NX3
1O41
1O4D
1O4E
1O4F
1O4G
1O4J
1O4O
1O4P
1O4Q
1O4R
1O5B
1O76
1O7A
1O7G
1O7P
1O9L
1O9U
1O9V
1OAF
1OCB
1OCN
1OCQ
1ODO
1OGE
1OGG
1OHL
1OIF
1OIM
1OJ9
1OJA
1OJC
1OM5
1OPR
1OTY
1OU4
1OV5
1OV7
1OVD
1OVK
1OVP
1OWY
1OWZ
1OXR
1OYO
1OZQ
1P0B
1P0E
1P18
1P1N
1P1O
1P1Q
1P1U
1P1W
1P2Y
1P4F
1P4J
1P5E
1P60
1P61
1P6B
1P6C
1P6W
1P9L
1PA9
1PAX
1PBB
1PBD
1PBE
1PBO
1PBQ
1PCJ
1PDH
1PE5
1PE7
1PHD
1PHE
1PHF
1PHH
1PMO
1PNL
1PS3
1PSC
1PU7
1PU8
1PVS
1PX0
1PXA
1PXB
1PXC
1PXG
1PXI
1PXJ
1Q0C
1Q0N
1Q11
1Q19
1Q4S
1Q4W
1Q8Y
1QA0
1QB7
1QCI
1QD2
1QHR
1QPQ
1QPR
1QRD
1QV6
1QV7
1QVJ
1QW7
1QWC
1QXW
1QXY
1QXZ
1QY1
1QY2
1R1N
1R33
1R4S
1R4U
1R51
1R5Y
1R9Q
1RF6
1RJM
1RJN
1RKP
1RMY
1RRW
1RS2
1RSI
1RSM
1RTW
1RU1
1RU2
1RXE
1S17
1S1F
1S2D
1S2I
1S2Q
1S2Y
1S38
1S39
1S3B
1S3E
1S6F
1S6H
1S6R
1S84
1S85
1S9T
1SCW
1SDE
1SJB
1SQL
1SU6
1SU7
1SU8
1SUO
1SV3
1SW1
1SWK
1SWP
1SXK
1SZO
1SZR
1SZS
1T2B
1T5D
1T85
1T86
1T87
1T88
1T93
1T9B
1TC2
1TD2
1TDU
1TGM
1TJY
1TLM
1TMM
1TNI
1TNK
1TNL
1TO9
1TOG
1TOI
1TOJ
1TOQ
1TPP
1TR7
1TT1
1TT8
1TUV
1TV5
1TX2
1TX7
1TX8
1TYL
1TYM
1U1W
1U1X
1U2Y
1U30
1U3T
1U3U
1U4O
1U5A
1U8A
1UA7
1UF8
1UGX
1UKS
1UKT
1UOU
1UP2
1UPX
1UR8
1UR9
1USR
1UTL
1UTP
1UU1
1UUM
1UUO
1UW6
1UWC
1UWF
1UWK
1UWT
1UWU
1UWZ
1UX0
1UX1
1UYU
1UZ1
1UZ4
1UZF
1UZI
1V08
1V0H
1V1J
1V2F
1V3L
1V3M
1V5Y
1V5Z
1VAH
1VAY
1VFN
1VID
1VMK
1VYP
1VYR
1VYS
1W1P
1W1Q
1W1R
1W1U
1W3J
1W3K
1W3L
1W3R
1W6F
1W7H
1W8L
1W8M
1WAX
1WB4
1WB5
1WB6
1WBG
1WBL
1WE2
1WEI
1WHT
1WM1
1WPC
1WRR
1WS4
1WTA
1WUW
1X2B
1X2E
1X71
1XE7
1XES
1XET
1XGE
1XHL
1XHY
1XID
1XKL
1XLR
1XNZ
1XQL
1XRL
1XT4
1XUA
1XZC
1Y1R
1Y2B
1Y3G
1Y4Z
1Y5N
1Y7I
1YAK
1YB6
1YDA
1YDB
1YDD
1YEG
1YEK
1YFW
1YFX
1YIY
1YKI
1YKJ
1YKL
1YKN
1YKP
1YP2
1YP6
1YRC
1YRD
1YVM
1YXM
1YXV
1YYR
1YZ3
1Z03
1Z10
1Z11
1Z44
1Z4N
1Z4O
1Z5N
1Z76
1Z8D
1ZB6
1ZC9
1ZD3
1ZDW
1ZED
1ZFQ
1ZG8
1ZGE
1ZKL
1ZKN
1ZL2
1ZLY
1ZMT
1ZN7
1ZO8
1ZOE
1ZOG
1ZSB
1ZUI
1ZW5
1ZX5
1ZZ3
2A1H
2A1M
2A1N
2A1O
2A2Q
2A3A
2A3B
2A3E
2A4O
2A7P
2AA9
2AAY
2ACK
2ADU
2AE2
2AEL
2AFW
2AFX
2AGV
2AGW
2AGX
2AGY
2AGZ
2AH0
2AHC
2AI7
2AI8
2AIE
2AIX
2AJY
2AJZ
2AL4
2AL5
2ALW
2AN3
2AN4
2AN5
2ANJ
2AQ7
2AQB
2ART
2ATJ
2AY1
2AY2
2AY3
2AY4
2AY5
2AY6
2AY8
2AY9
2B0M
2B14
2B15
2B16
2B4G
2B4R
2B4T
2B7N
2B96
2BB7
2BBF
2BDG
2BFG
2BGE
2BJM
2BK4
2BK5
2BLC
2BMR
2BNJ
2BNS
2BOJ
2BOY
2BP6
2BSL
2BUR
2BUU
2BUV
2BUW
2BUZ
2BV0
2BWM
2BX7
2BXH
2BXV
2BYB
2C53
2C5O
2C64
2C66
2C67
2C72
2C73
2C75
2C76
2C81
2C8M
2CBU
2CBV
2CEQ
2CES
2CFI
2CGJ
2CGL
2CGX
2CHN
2CHT
2CIP
2CIR
2CIS
2CJG
2CLX
2CM8
2COI
2COJ
2CP4
2CPP
2CXV
2D09
2D0E
2D0T
2D1R
2D20
2D5C
2DE3
2DE4
2DE7
2DFN
2DHN
2DKH
2DOR
2DPZ
2DSA
2DTW
2DVA
2DVU
2DVX
2DZA
2E3T
2E4V
2E4W
2E68
2E6A
2E6F
2E7U
2E91
2EAC
2EFJ
2EG7
2EG8
2EI0
2EI1
2EI3
2EJ0
2EJ3
2EPJ
2EPN
2EU2
2EU3
2EV9
2EVM
2EVO
2EXM
2F01
2F2G
2F2T
2F62
2F64
2F67
2F7O
2F7Q
2F8C
2F8J
2F9K
2FA1
2FBW
2FDU
2FDV
2FDW
2FDY
2FEU
2FGL
2FLH
2FN1
2FNU
2FP2
2FPT
2FPV
2FPY
2FPZ
2FQI
2FU7
2FU8
2FUB
2FUE
2FWW
2FX4
2FX6
2FXL
2G1K
2G70
2G9V
2GA4
2GD8
2GG3
2GG6
2GGA
2GGD
2GH7
2GJ4
2GKL
2GM8
2GM9
2GPT
2GQ8
2GQX
2GRU
2GSA
2GVV
2GWH
2H4N
2H5A
2H6B
2H6M
2H8G
2H8Z
2H90
2H9H
2H9K
2HAL
2HB1
2HB9
2HD1
2HD6
2HDR
2HDS
2HDU
2HJ9
2HJB
2HK9
2HKR
2HL4
2HMK
2HML
2HMM
2HMN
2HMO
2HNC
2HOC
2HOZ
2HRG
2HUO
2I10
2I5X
2I6P
2I7D
2I9U
2IBA
2IBN
2IC0
2ICQ
2ICS
2IEG
2IEI
2IGA
2IH9
2ILP
2IMA
2IMD
2IME
2IMF
2INE
2INZ
2IPW
2IS7
2ISF
2IUQ
2IYQ
2IYR
2IYS
2IYX
2IYY
2IYZ
2IZK
2IZL
2J4G
2J5B
2J5S
2J75
2J77
2J78
2J79
2J7B
2J7H
2JAP
2JCQ
2JG1
2JHN
2JHP
2JIG
2JIW
2JKE
2JKP
2KI5
2LIG
2MAS
2NMX
2NN1
2NND
2NNG
2NNO
2NNS
2NO1
2NO6
2NO7
2NO9
2NOA
2NQZ
2NSX
2NX1
2NZ5
2NZT
2NZU
2O0B
2O0D
2O0E
2O73
2O74
2O78
2O7B
2O7D
2O7E
2O7F
2O8W
2OCI
2OCU
2OEC
2OGF
2OHK
2OHN
2OIZ
2OJY
2OK9
2OLI
2OPA
2OR4
2ORJ
2ORK
2ORQ
2OS9
2OSF
2OU3
2OW6
2OW7
2OXD
2OXX
2OXY
2OYF
2P1N
2P1O
2P1P
2P1Q
2P70
2P8N
2P99
2P9A
2PAX
2PC2
2PD4
2PE7
2PER
2PES
2PGA
2PIN
2PIO
2PIP
2PMJ
2PNC
2POC
2POT
2POU
2POV
2PQF
2PQL
2PRH
2PRL
2PS1
2PUH
2PUJ
2PUN
2PWB
2PWD
2PWG
2PWS
2PWU
2PWV
2PYW
2Q09
2Q1B
2Q37
2Q38
2Q4X
2Q58
2Q5O
2Q5Q
2Q7W
2Q88
2Q89
2Q8M
2Q93
2Q96
2QA3
2QB2
2QB3
2QBL
2QBM
2QBN
2QBO
2QBT
2QC6
2QCX
2QDS
2QEH
2QEO
2QES
2QET
2QFO
2QFQ
2QFS
2QFT
2QFU
2QII
2QIM
2QLU
2QLX
2QMY
2QMZ
2QO8
2QOA
2QP6
2QPK
2QPL
2QQT
2QR2
2QTT
2QUE
2QUI
2QVE
2QVH
2QVZ
2QX0
2R1W
2R2N
2R5N
2R5V
2R71
2R8Q
2RAY
2RAZ
2RB0
2RB1
2RB2
2RBN
2RBQ
2RBR
2RBS
2RFH
2RJR
2RJS
2RL8
2RLB
2RTH
2RTI
2RTJ
2RTK
2RTL
2RTM
2RTN
2RTO
2RTP
2RTQ
2RTR
2SAM
2TPL
2UW3
2UW4
2UW8
2UY3
2UY4
2UY5
2UYT
2UZ9
2V00
2V0D
2V2E
2V38
2V3D
2V57
2VB8
2VCF
2VCN
2VCS
2VD7
2VJX
2VK0
2VL4
2VL8
2VP5
2VPN
2VPO
2VPY
2VQ5
2VQU
2W0X
2W1A
2W2I
2W92
2WD7
2WDQ
2WF5
2WF6
2WF8
2WF9
2WGE
2WGG
2WGZ
2WK2
2WLY
2WLZ
2WM0
2WPN
2WQY
2WTN
2WU2
2WUG
2WV8
2WVT
2WVZ
2WW2
2WZH
2X08
2X09
2X1I
2X2J
2X65
2X8D
2X8Z
2X9N
2XBN
2XCG
2XDK
2XDL
2XF3
2XFN
2XFO
2XFP
2XFQ
2XFS
2XFU
2XG9
2XH9
2XIB
2XLQ
2XM7
2XOC
2XP3
2XP4
2XRX
2XSB
2XTK
2XXT
2XXV
2XXZ
2Y1B
2Y2X
2Y4N
2Y7K
2Y7P
2YA2
2YAJ
2YB0
2YDG
2YE2
2YE3
2YED
2YEG
2YEH
2YEI
2YEJ
2YHW
2YHY
2YI1
2YIO
2YIP
2YJQ
2YK1
2YLD
2YLG
2YMD
2YRI
2YYJ
2YYM
2YZ3
2YZB
2YZD
2Z1W
2Z1X
2Z24
2Z25
2Z26
2Z27
2Z28
2Z29
2Z2A
2Z49
2Z5X
2Z5Y
2Z7K
2Z97
2Z9V
2ZAS
2ZAW
2ZAX
2ZC0
2ZF4
2ZJF
2ZKA
2ZKB
2ZSL
2ZSM
2ZUH
2ZUI
2ZUJ
2ZVP
2ZVQ
2ZWT
2ZWU
2ZWZ
2ZXD
2ZYU
2ZYV
2ZYW
3A0W
3A70
3A7I
3A7T
3A7V
3A7X
3A82
3A84
3A85
3A86
3A8A
3A8C
3A8D
3ADV
3ADW
3AI8
3AIQ
3AIR
3AIS
3AIV
3AIW
3AKI
3AMZ
3AN1
3ANL
3ANN
3AO1
3AO4
3ASQ
3ASR
3ASS
3AST
3ATI
3ATJ
3ATM
3AV7
3AX7
3AX9
3AXW
3AYD
3AYI
3B24
3B27
3B2Q
3B4P
3B56
3B6H
3B6T
3B7J
3B9J
3B9S
3BAF
3BC9
3BDJ
3BGD
3BJH
3BJP
3BK8
3BKI
3BL0
3BLB
3BLD
3BLS
3BLT
3BLU
3BMN
3BMO
3BMQ
3BP1
3BPX
3BRA
3BRN
3BS8
3BTO
3BUF
3BUG
3BUH
3BW7
3BWL
3BWM
3BWN
3BWY
3BXD
3BXG
3C0P
3C0V
3C2O
3C2R
3C2V
3C2Y
3C31
3C32
3C33
3C34
3C35
3C36
3C3U
3C4E
3C4H
3C61
3C74
3C7P
3C84
3CA2
3CA5
3CAJ
3CBG
3CCB
3CFT
3CHT
3CIZ
3CJ0
3CKS
3CKU
3CN2
3CN3
3CNM
3CP4
3CPP
3CQ5
3CR6
3CUK
3CV7
3CZ1
3CZV
3D27
3D3Z
3D4K
3D4Z
3D51
3D73
3D74
3D75
3D76
3D77
3D78
3D7W
3D9Z
3DAP
3DAZ
3DC3
3DCC
3DCS
3DCW
3DD0
3DDS
3DDW
3DEA
3DEH
3DEU
3DG6
3DG7
3DGB
3DIV
3DJE
3DMZ
3DN0
3DN1
3DN2
3DN3
3DN6
3DN8
3DND
3DNE
3DOO
3DP4
3DWS
3DX0
3DX2
3DX3
3DX4
3DX5
3DY8
3DYE
3DYN
3DYQ
3DYS
3DZL
3E0Q
3E2Y
3E3D
3E3H
3E3S
3E5U
3E5X
3E62
3E63
3E6B
3E6N
3E79
3E85
3E9R
3E9Z
3EA2
3EAH
3EBD
3EBS
3ECK
3ECN
3EE5
3EFI
3EJ0
3EJ2
3EJW
3EKO
3EN3
3ENZ
3EPO
3ESS
3ET0
3ETR
3ETS
3ETT
3EWF
3EYK
3EZ3
3F0T
3F19
3F1A
3F1Q
3F28
3F2M
3F2P
3F33
3F34
3F35
3F36
3F4N
3F81
3F8A
3F9D
3FA6
3FAT
3FCQ
3FEE
3FGD
3FHB
3FHQ
3FHX
3FJ4
3FJ6
3FJL
3FJX
3FJZ
3FK0
3FK1
3FKV
3FNL
3FNQ
3FOR
3FPA
3FQ8
3FQA
3FSL
3FT5
3FTV
3FTW
3FTY
3FTZ
3FU0
3FU3
3FU5
3FU6
3FU7
3FU8
3FU9
3FUC
3FUD
3FUE
3FUH
3FVF
3FVL
3FVU
3FWF
3FWG
3FWI
3FWJ
3FWP
3FXR
3FXU
3FY1
3G0U
3G0X
3G2J
3G2Y
3G2Z
3G3E
3G53
3G6M
3GAC
3GB4
3GB9
3GBE
3GCJ
3GCL
3GDN
3GF2
3GGO
3GGP
3GKO
3GKZ
3GL0
3GL2
3GM0
3GMC
3GN1
3GNC
3GOB
3GQT
3GR2
3GRJ
3GS7
3GT3
3GT4
3GTC
3GTS
3GUG
3GV9
3GVB
3GXF
3GY4
3GZ3
3GZC
3GZD
3GZX
3H22
3H24
3H26
3H2A
3H2F
3H2N
3H61
3H62
3H63
3H64
3H67
3H68
3H69
3H7J
3H7Y
3H9A
3HCA
3HCB
3HCC
3HCD
3HD2
3HF5
3HFK
3HFP
3HGX
3HKP
3HKQ
3HKV
3HMP
3HOF
3HS4
3HSW
3HT5
3HTB
3HU8
3HUK
3HVG
3HW1
3HWO
3HYY
3HYZ
3HZ1
3HZW
3I03
3I1U
3I2F
3I2G
3I2H
3I2I
3I2K
3I4Y
3I51
3I65
3I68
3I6R
3IAI
3IAZ
3IB2
3IBA
3IBD
3IDA
3IJJ
3IKF
3IKP
3IL1
3ILO
3IMC
3IME
3IMG
3IOG
3IOX
3IP0
3IP8
3IPK
3ISN
3ITI
3ITL
3ITU
3IU7
3IU8
3IU9
3IX1
3IXB
3IXG
3IXL
3JQ8
3JQA
3JQC
3JS2
3JUL
3JUT
3JVH
3JYA
3JYP
3JYQ
3K14
3K1X
3K2P
3K41
3K4D
3K4F
3K4Z
3K7Q
3K9W
3KAB
3KAC
3KAN
3KB9
3KCE
3KCZ
3KFM
3KFR
3KFS
3KGP
3KHV
3KIF
3KIG
3KIH
3KMY
3KP6
3KPU
3KPV
3KPW
3KPY
3KQO
3KQP
3KQQ
3KQS
3KQT
3KQW
3KQY
3KR1
3KR2
3KU0
3KUH
3KVJ
3KVK
3KVL
3KVM
3KXG
3KXN
3L14
3L1M
3L2X
3L4W
3L5M
3L5P
3L5U
3L63
3L66
3L68
3L8H
3L8W
3L8Y
3L9G
3LBA
3LBG
3LBZ
3LCE
3LD4
3LDW
3LE7
3LG5
3LGR
3LGS
3LK1
3LKA
3LM4
3LMX
3LQV
3LSB
3LSC
3LSF
3LSL
3LSW
3LSX
3LTW
3LUS
3LUY
3LX3
3LXI
3LXV
3LZE
3M0N
3M14
3M1J
3M2Y
3M2Z
3M3C
3M3E
3M3O
3M7I
3M8T
3MAG
3MBH
3MBM
3MCN
3MCO
3MDR
3MDZ
3MFL
3MHU
3MHW
3MJM
3MJR
3MJY
3MK0
3MK1
3MKJ
3ML5
3MMS
3MNU
3MP8
3MQD
3MRY
3MS9
3MSJ
3MTH
3MUF
3MV5
3MV6
3MVJ
3MWI
3N0T
3N1N
3N1V
3N33
3N3N
3N3P
3N3Q
3N3X
3N45
3N46
3N6I
3N6U
3N7A
3N7H
3N8I
3N8K
3NBW
3NC2
3NG7
3NG9
3NGC
3NH3
3NHJ
3NHS
3NHU
3NHW
3NHY
3NIA
3NJU
[truncated: 1,848 more rows]

## Sheet: SpotXplorer 0
Title	Smiles	Vendor	Vendor ID	Position	Thrombin	Factor Xa	5-HT1	5-HT6	5-HT7	SETD2	AA_0	AA_1	AAAA_0	AAAA_1	AAAA_2	AAAA_3	AAAA_4	AAAD_0	AAAD_10	AAAD_11	AAAD_12	AAAD_13	AAAD_14	AAAD_15	AAAD_1	AAAD_2	AAAD_3	AAAD_4	AAAD_5	AAAD_6	AAAD_7	AAAD_8	AAAD_9	AAAH_0	AAAH_1	AAAH_2	AAAN_0	AAAN_1	AAAN_2	AAAN_3	AAAN_4	AAAN_5	AAAP_0	AAAP_1	AAAP_2	AAAP_4	AAAR_0	AAD_0	AAD_1
SX001	Cc1cc2ccccc2nc1N	Bioblocks	FLZ00001	A1	0	1	0	0	0	0	0	0	0	0	0	0	0	0	0	0	0	0	0	0	0	0	0	0	0	0	0	0	0	0	0	0	0	0	0	0	0	0	0	0	0	0	0	0	0
SX002	c1cnc2cccnc2c1	Bioblocks	FLZ00003	A2	1	0	0	0	0	0	1	1	0	0	0	0	0	0	0	0	0	0	0	0	0	0	0	0	0	0	0	0	0	0	0	0	0	0	0	0	0	0	0	0	0	0	0	0	0
SX003	c1cnc2ncccc2c1	Bioblocks	FLZ00008	A3	0	0	0	0	0	0	1	0	0	0	0	0	0	0	0	0	0	0	0	0	0	0	0	0	0	0	0	0	0	0	0	0	0	0	0	0	0	0	0	0	0	0	0	0	0
SX004	c1cc2ccccc2[nH]1	Bioblocks	FLZ00015	A4	0	0	0	0	0	0	0	0	0	0	0	0	0	0	0	0	0	0	0	0	0	0	0	0	0	0	0	0	0	0	0	0	0	0	0	0	0	0	0	0	0	0	0	0	0
SX005	Nc1nnc2ccccn12	Bioblocks	FLZ00016	A5	0	0	0	0	0	0	0	0	0	0	0	0	0	0	0	0	0	0	0	0	0	0	0	0	0	0	0	0	0	0	0	0	0	0	0	0	0	0	0	0	0	0	0	0	0
SX006	Cn1c(N)nc2ccccc12	Bioblocks	FLZ00019	A6	0	1	0	0	0	1	0	0	0	0	0	0	0	0	0	0	0	0	0	0	0	0	0	0	0	0	0	0	0	0	0	0	0	0	0	0	0	0	0	0	0	0	0	0	0
SX007	Cc1nc(cs1)-c1ccccc1	Bioblocks	FLZ00030	A7	0	0	0	1	0	0	0	0	0	0	0	0	0	0	0	0	0	0	0	0	0	0	0	0	0	0	0	0	0	0	0	0	0	0	0	0	0	0	0	0	0	0	0	0	0
SX008	Cc1cc(n[nH]1)-c1ccccc1	Bioblocks	FLZ00033	A8	0	0	0	0	0	0	0	0	0	0	0	0	0	0	0	0	0	0	0	0	0	0	0	0	0	0	0	0	0	0	0	0	0	0	0	0	0	0	0	0	0	0	0	0	0
SX009	Brc1ccc(cc1)-c1ccon1	Bioblocks	FLZ00036	A9	0	0	0	0	0	0	1	0	0	0	0	0	0	0	0	0	0	0	0	0	0	0	0	0	0	0	0	0	0	0	0	0	0	0	0	0	0	0	0	0	0	0	0	0	0
SX010	COc1ccccc1N1CCNCC1	Bioblocks	FLZ00037	A10	0	0	1	1	1	0	0	0	0	0	0	0	0	0	0	0	0	0	0	0	0	0	0	0	0	0	0	0	0	0	0	0	0	0	0	0	0	0	0	0	0	0	0	0	0
SX011	COc1ccccc1C1CCNCC1	Bioblocks	FLZ00038	A11	0	0	1	1	1	0	0	0	0	0	0	0	0	0	0	0	0	0	0	0	0	0	0	0	0	0	0	0	0	0	0	0	0	0	0	0	0	0	0	0	0	0	0	0	0
SX012	Oc1ccccc1N1CCCCC1	Bioblocks	FLZ00039	A12	0	1	0	1	0	0	0	0	0	0	0	0	0	0	0	0	0	0	0	0	0	0	0	0	0	0	0	0	0	0	0	0	0	0	0	0	0	0	0	0	0	0	0	0	0
SX013	CS(=O)(=O)c1ccc(cc1)N1CCNCC1	Bioblocks	FLZ00041	B1	0	0	0	0	0	0	1	0	0	0	0	0	0	0	0	0	0	0	0	0	0	0	0	0	0	0	0	0	0	0	0	0	0	0	0	0	0	0	0	0	0	0	0	0	0
SX014	O=C1CNCCN1c1ccccc1	Bioblocks	FLZ00046	B2	0	0	0	0	0	0	0	0	0	0	0	0	0	0	0	0	0	0	0	0	0	0	0	0	0	0	0	0	0	0	0	0	0	0	0	0	0	0	0	0	0	0	0	0	0
SX015	O=C1CCCc2occc12	Bioblocks	FLZ00052	B3	0	0	0	0	0	0	0	1	0	0	0	0	0	0	0	0	0	0	0	0	0	0	0	0	0	0	0	0	0	0	0	0	0	0	0	0	0	0	0	0	0	0	0	0	0
SX016	NC1CCc2ccccc12	Bioblocks	FLZ00054	B4	0	0	0	0	0	0	0	0	0	0	0	0	0	0	0	0	0	0	0	0	0	0	0	0	0	0	0	0	0	0	0	0	0	0	0	0	0	0	0	0	0	0	0	0	0
SX017	N[C@@H]1[C@H](CO)Cc2ccccc12	Bioblocks	FLZ00058	B5	0	0	0	0	0	0	0	0	0	0	0	0	0	0	0	0	0	0	0	0	0	0	0	0	0	0	0	0	0	0	0	0	0	0	0	0	0	0	0	0	0	0	0	0	0
SX018	O=c1[nH]ncc2c3ccccc3oc12	Bioblocks	FLZ00059	B6	0	0	0	0	0	0	1	1	1	1	0	1	0	0	1	0	1	0	0	0	1	0	0	0	0	0	1	1	0	0	0	0	0	0	1	0	0	0	0	0	0	0	1	1	0
SX019	O=C1NC(=O)C2(CCc3ccccc23)N1	Bioblocks	FLZ00060	B7	0	0	0	0	0	0	0	1	0	0	0	0	0	0	0	0	0	0	0	0	0	0	0	0	0	0	0	0	0	0	0	0	0	0	0	0	0	0	0	0	0	0	0	0	0
SX020	CS(=O)(=O)c1ccc(OC(F)(F)F)cc1	Bioblocks	FLZ00065	B8	0	0	0	0	0	0	1	1	0	0	0	0	0	0	0	0	0	0	0	0	0	0	0	0	0	0	0	0	0	0	0	0	0	0	0	0	0	0	0	0	0	0	0	0	0
SX021	Cc1cnc(cn1)C(F)(F)F	Bioblocks	FLZ00067	B9	0	0	0	0	0	0	1	1	0	0	0	0	0	0	0	0	0	0	0	0	0	0	0	0	0	0	0	0	0	0	0	0	0	0	0	0	0	0	0	0	0	0	0	0	0
SX022	CN1CC(=O)NC1=O	Bioblocks	FLZ00068	B10	0	0	0	0	0	0	0	1	0	0	0	0	0	0	0	0	0	0	0	0	0	0	0	0	0	0	0	0	0	0	0	0	0	0	0	0	0	0	0	0	0	0	0	0	0
SX023	Cc1cc(N)no1	Bioblocks	FLZ00071	B11	0	0	0	0	0	0	1	0	0	0	0	0	0	0	0	0	0	0	0	0	0	0	0	0	0	0	0	0	0	0	0	0	0	0	0	0	0	0	0	0	0	0	0	1	0
SX024	Cl.COc1ccccc1CC1CCNCC1	Bioblocks	FLZ00074	B12	0	1	1	1	1	0	0	0	0	0	0	0	0	0	0	0	0	0	0	0	0	0	0	0	0	0	0	0	0	0	0	0	0	0	0	0	0	0	0	0	0	0	0	0	0
SX025	Fc1ccc(CC2CCCNC2)cc1	Bioblocks	FLZ00075	C1	0	0	0	0	0	0	0	0	0	0	0	0	0	0	0	0	0	0	0	0	0	0	0	0	0	0	0	0	0	0	0	0	0	0	0	0	0	0	0	0	0	0	0	0	0
SX026	c1ccc(cc1)-c1ccncc1	Bioblocks	FLZ00081	C2	0	0	0	0	0	0	0	0	0	0	0	0	0	0	0	0	0	0	0	0	0	0	0	0	0	0	0	0	0	0	0	0	0	0	0	0	0	0	0	0	0	0	0	0	0
SX027	NC(c1ccccc1)c1ccccc1	Bioblocks	FLZ00083	C3	0	0	0	0	0	0	0	0	0	0	0	0	0	0	0	0	0	0	0	0	0	0	0	0	0	0	0	0	0	0	0	0	0	0	0	0	0	0	0	0	0	0	0	0	0
SX028	C1CN(CCN1)c1ccnc2ccccc12	Bioblocks	FLZ00084	C4	0	0	1	1	0	0	0	0	0	0	0	0	0	0	0	0	0	0	0	0	0	0	0	0	0	0	0	0	0	0	0	0	0	0	0	0	0	0	0	0	0	0	0	0	0
SX029	O=c1ccc2CCCCc2[nH]1	Bioblocks	FLZ00086	C5	0	0	0	0	0	0	0	0	0	0	0	0	0	0	0	0	0	0	0	0	0	0	0	0	0	0	0	0	0	0	0	0	0	0	0	0	0	0	0	0	0	0	0	0	0
SX030	CC1(C)OC(=O)c2cc(Br)c(O)cc2O1	Bioblocks	FLZ00088	C6	0	0	0	1	0	0	1	1	0	1	1	1	1	1	0	0	1	0	0	0	1	1	1	1	1	1	0	0	1	1	0	0	0	0	0	1	1	0	0	0	0	0	1	0	1
SX031	CC(=O)c1ccc2NCCCc2c1	Bioblocks	FLZ00089	C7	0	0	0	0	0	0	0	0	0	0	0	0	0	0	0	0	0	0	0	0	0	0	0	0	0	0	0	0	0	0	0	0	0	0	0	0	0	0	0	0	0	0	0	0	0
SX032	CC(=O)c1ccc2CCNCc2c1	Bioblocks	FLZ00090	C8	0	0	0	0	0	0	0	0	0	0	0	0	0	0	0	0	0	0	0	0	0	0	0	0	0	0	0	0	0	0	0	0	0	0	0	0	0	0	0	0	0	0	0	0	0
SX033	O=C1NC2(CCCC2)Nc2ccccc12	Bioblocks	FLZ00091	C9	0	0	0	0	0	0	0	0	0	0	0	0	0	0	0	0	0	0	0	0	0	0	0	0	0	0	0	0	0	0	0	0	0	0	0	0	0	0	0	0	0	0	0	0	0
SX034	O=c1[nH]c2CCCc2s1	Bioblocks	FLZ00092	C10	0	0	0	0	0	0	0	0	0	0	0	0	0	0	0	0	0	0	0	0	0	0	0	0	0	0	0	0	0	0	0	0	0	0	0	0	0	0	0	0	0	0	0	0	0
SX035	O1[C@H]2C=C[C@@H]1c1ccccc21	Bioblocks	FLZ00094	C11	0	0	0	0	0	0	0	0	0	0	0	0	0	0	0	0	0	0	0	0	0	0	0	0	0	0	0	0	0	0	0	0	0	0	0	0	0	0	0	0	0	0	0	0	0
SX036	N#Cc1ccc2ncsc2c1	Bioblocks	FLZ00096	C12	0	0	0	0	0	0	0	0	0	0	0	0	0	0	0	0	0	0	0	0	0	0	0	0	0	0	0	0	0	0	0	0	0	0	0	0	0	0	0	0	0	0	0	0	0
SX037	Nc1ccc(SC(F)F)cc1	Enamine	EN300-02299	D1	0	0	0	0	0	0	0	0	0	0	0	0	0	0	0	0	0	0	0	0	0	0	0	0	0	0	0	0	0	0	0	0	0	0	0	0	0	0	0	0	0	0	0	0	0
SX038	CCc1ccc(NC2=NCCCS2)cc1	Enamine	EN300-02460	D2	0	0	0	0	0	0	1	1	0	0	0	0	0	0	0	0	0	0	0	0	0	0	0	0	0	0	0	0	0	0	0	0	0	0	0	0	0	0	0	0	0	0	0	0	0
SX039	Nc1nnc([nH]1)-c1cccs1	Enamine	EN300-02628	D3	1	0	0	1	0	0	1	1	0	0	0	0	0	0	0	0	0	0	0	0	0	0	0	0	0	0	0	0	0	0	0	0	0	0	0	0	0	0	0	0	0	0	0	1	1
SX040	CCn1cnc2ccccc12	Enamine	EN300-02956	D4	0	0	0	0	0	0	0	0	0	0	0	0	0	0	0	0	0	0	0	0	0	0	0	0	0	0	0	0	0	0	0	0	0	0	0	0	0	0	0	0	0	0	0	0	0
SX041	CCCN1C(=O)CC(=O)NC1=S	Enamine	EN300-05471	D5	0	0	0	0	0	0	0	0	0	0	0	0	0	0	0	0	0	0	0	0	0	0	0	0	0	0	0	0	0	0	0	0	0	0	0	0	0	0	0	0	0	0	0	0	0
SX042	Cc1ccc(C)n1Cc1ccccc1Cl	Enamine	EN300-06400	D6	0	0	0	0	0	0	0	0	0	0	0	0	0	0	0	0	0	0	0	0	0	0	0	0	0	0	0	0	0	0	0	0	0	0	0	0	0	0	0	0	0	0	0	0	0
SX043	Cc1ccc(cc1)-c1ccc(O)cc1	Enamine	EN300-08122	D7	0	0	0	0	0	0	0	0	0	0	0	0	0	0	0	0	0	0	0	0	0	0	0	0	0	0	0	0	0	0	0	0	0	0	0	0	0	0	0	0	0	0	0	0	0
SX044	N(c1nncs1)c1ccccc1	Enamine	EN300-10169	D8	0	1	0	0	0	0	1	0	0	0	0	0	0	0	0	0	0	0	0	0	0	0	0	0	0	0	0	0	0	0	0	0	0	0	0	0	0	0	0	0	0	0	0	1	0
SX045	CC1CCc2sc(cc2C1)C(O)=O	Enamine	EN300-11919	D9	1	0	0	0	0	1	0	0	0	0	0	0	0	0	0	0	0	0	0	0	0	0	0	0	0	0	0	0	0	0	0	0	0	0	0	0	0	0	0	0	0	0	0	0	0
SX046	C1CNCC(C1)c1nc2ccccc2o1	Enamine	EN300-12488	D10	0	0	1	0	0	0	1	0	0	0	0	0	0	0	0	0	0	0	0	0	0	0	0	0	0	0	0	0	0	0	0	0	0	0	0	0	0	0	0	0	0	0	0	0	0
SX047	COc1ccc(CN2CCNCC2)cc1F	Enamine	EN300-12701	D11	0	0	0	0	0	0	0	0	0	0	0	0	0	0	0	0	0	0	0	0	0	0	0	0	0	0	0	0	0	0	0	0	0	0	0	0	0	0	0	0	0	0	0	0	0
SX048	NC(=O)N1CCC(CC1)C(O)=O	Enamine	EN300-13489	D12	1	0	0	0	0	0	0	0	0	0	0	0	0	0	0	0	0	0	0	0	0	0	0	0	0	0	0	0	0	0	0	0	0	0	0	0	0	0	0	0	0	0	0	0	0
SX049	CC(=O)c1sc(nc1C)-c1ccc(O)cc1	Enamine	EN300-14401	E1	1	1	0	1	0	0	1	1	0	0	0	0	0	0	0	0	0	1	0	0	0	1	0	1	0	0	0	0	1	0	0	0	0	0	0	0	0	0	0	0	0	0	0	0	1
SX050	O=C(N1CCNCC1)c1ccncc1	Enamine	EN300-15278	E2	0	0	0	0	0	0	0	1	0	0	0	0	0	0	0	0	0	0	0	0	0	0	0	0	0	0	0	0	0	0	0	0	0	0	0	0	0	0	0	0	0	0	0	0	0
SX051	CC1N(C(=O)NC1=O)c1ccc(Cl)cc1	Enamine	EN300-18713	E3	0	0	0	0	0	0	0	1	0	0	0	0	0	0	0	0	0	0	0	0	0	0	0	0	0	0	0	0	0	0	0	0	0	0	0	0	0	0	0	0	0	0	0	0	0
SX052	CCN(CC)c1cccc(C)c1	Enamine	EN300-20531	E4	0	0	0	0	0	0	0	0	0	0	0	0	0	0	0	0	0	0	0	0	0	0	0	0	0	0	0	0	0	0	0	0	0	0	0	0	0	0	0	0	0	0	0	0	0
SX053	O=C(CN1CCNCC1)c1ccccc1	Enamine	EN300-23987	E5	0	0	0	0	0	0	0	0	0	0	0	0	0	0	0	0	0	0	0	0	0	0	0	0	0	0	0	0	0	0	0	0	0	0	0	0	0	0	0	0	0	0	0	0	0
SX054	Clc1ccc2nnnn2n1	Enamine	EN300-24776	E6	0	0	0	0	0	0	1	1	0	0	0	0	0	0	0	0	0	0	0	0	0	0	0	0	0	0	0	0	0	1	0	0	0	0	0	0	0	0	0	0	0	0	0	0	0
SX055	C1CNc2cccnc2C1	Enamine	EN300-25624	E7	0	0	0	0	0	0	0	0	0	0	0	0	0	0	0	0	0	0	0	0	0	0	0	0	0	0	0	0	0	0	0	0	0	0	0	0	0	0	0	0	0	0	0	0	0
SX056	COc1cccc(NC2=NCCCCC2)c1	Enamine	EN300-25967	E8	0	0	0	0	0	0	0	1	0	0	0	0	0	0	0	0	0	0	0	0	0	0	0	0	0	0	0	0	0	0	0	0	0	0	0	0	0	0	0	0	0	0	0	0	0
SX057	OC(=O)C1CCN(CC1)c1ncccn1	Enamine	EN300-26541	E9	1	0	0	0	0	0	1	0	0	0	0	0	0	0	0	0	0	0	0	0	0	0	0	0	0	0	0	0	0	0	0	0	0	0	0	0	0	0	0	0	0	0	0	0	0
SX058	O=C(N1CCOCC1)c1ccc(cc1)C#N	Enamine	EN300-26753	E10	0	0	0	0	0	0	0	1	0	0	0	0	0	0	0	0	0	0	0	0	0	0	0	0	0	0	0	0	0	0	0	0	0	0	0	0	0	0	0	0	0	0	0	0	0
SX059	Oc1ccc(cc1)C1CCNCC1	Enamine	EN300-26803	E11	0	0	0	0	0	0	0	0	0	0	0	0	0	0	0	0	0	0	0	0	0	0	0	0	0	0	0	0	0	0	0	0	0	0	0	0	0	0	0	0	0	0	0	0	0
SX060	Fc1ccccc1C(=O)N1CCNCC1	Enamine	EN300-27740	E12	0	1	0	0	0	0	0	0	0	0	0	0	0	0	0	0	0	0	0	0	0	0	0	0	0	0	0	0	0	0	0	0	0	0	0	0	0	0	0	0	0	0	0	0	0
SX061	COC(=O)c1c(C)nc([nH]c1=O)C1CC1	Enamine	EN300-29778	F1	0	0	0	0	0	0	1	1	1	1	0	1	0	0	1	1	1	0	0	0	1	0	1	0	1	1	1	1	0	1	0	0	0	0	1	0	0	0	0	0	0	0	1	1	0
SX062	O=S1(=O)CCC(C1)C#N	Enamine	EN300-30588	F2	0	0	0	0	0	0	1	1	0	0	0	0	0	0	0	0	0	0	0	0	0	0	0	0	0	0	0	0	0	0	0	0	0	0	0	0	0	0	0	0	0	0	0	0	0
SX063	OC(=O)c1cnc(s1)-c1ccccc1	Enamine	EN300-30651	F3	1	0	0	0	0	0	0	0	0	0	0	0	0	0	0	0	0	0	0	0	0	0	0	0	0	0	0	0	0	0	0	0	0	0	0	0	0	0	0	0	0	0	0	0	0
SX064	N#CCCN1CCc2ccccc12	Enamine	EN300-30680	F4	0	0	0	0	0	0	0	0	0	0	0	0	0	0	0	0	0	0	0	0	0	0	0	0	0	0	0	0	0	0	0	0	0	0	0	0	0	0	0	0	0	0	0	0	0
SX065	OC(=O)c1cccc(Nc2ncccn2)c1	Enamine	EN300-30692	F5	0	0	0	1	0	0	1	0	0	0	0	0	0	0	0	0	0	0	0	0	0	0	0	0	0	0	0	0	0	0	0	0	0	0	0	0	0	0	0	0	0	0	0	1	0
SX066	O=C(Nc1ccccc1)C1CC1	Enamine	EN300-30843	F6	0	0	0	0	0	0	0	0	0	0	0	0	0	0	0	0	0	0	0	0	0	0	0	0	0	0	0	0	0	0	0	0	0	0	0	0	0	0	0	0	0	0	0	0	0
SX067	Oc1nnc(o1)-c1ccccc1	Enamine	EN300-31312	F7	0	0	0	0	0	0	1	1	0	0	0	0	0	0	0	0	0	0	0	0	0	0	0	0	0	0	0	0	0	0	0	0	0	0	0	0	0	0	0	0	0	0	0	0	0
SX068	Cc1nccn1Cc1cccc(c1)C#N	Enamine	EN300-31759	F8	0	0	0	0	0	0	0	0	0	0	0	0	0	0	0	0	0	0	0	0	0	0	0	0	0	0	0	0	0	0	0	0	0	0	0	0	0	0	0	0	0	0	0	0	0
SX069	CC(CN)N1CCc2sccc2C1	Enamine	EN300-33649	F9	0	0	0	0	0	0	0	0	0	0	0	0	0	0	0	0	0	0	0	0	0	0	0	0	0	0	0	0	0	0	0	0	0	0	0	0	0	0	0	0	0	0	0	0	0
SX070	NCC1(CCOCC1)c1ccccc1	Enamine	Z1162448826	F10	0	0	0	0	0	0	0	0	0	0	0	0	0	0	0	0	0	0	0	0	0	0	0	0	0	0	0	0	0	0	0	0	0	0	0	0	0	0	0	0	0	0	0	0	0
SX071	Oc1cnc(nc1)-c1ccccc1	Enamine	EN300-35900	F11	0	0	0	0	0	0	1	1	0	0	0	0	0	0	1	0	0	0	0	0	1	0	0	0	0	0	0	0	0	0	0	0	0	0	0	0	0	0	0	0	0	0	0	1	0
SX072	Cc1cc(C)c2c(n1)n(C)[nH]c2=O	Enamine	EN300-36215	F12	0	0	0	0	0	0	1	1	0	0	0	0	0	0	0	0	0	0	0	0	0	0	0	0	0	0	0	0	0	1	0	0	0	0	0	0	0	0	0	0	0	0	0	0	0
SX073	COc1ccc(cc1)C1=CCNCC1	Enamine	EN300-36511	G1	0	0	0	0	0	0	0	0	0	0	0	0	0	0	0	0	0	0	0	0	0	0	0	0	0	0	0	0	0	0	0	0	0	0	0	0	0	0	0	0	0	0	0	0	0
SX074	Cn1c(CO)nc2ccccc12	Enamine	EN300-36576	G2	0	0	0	0	0	0	1	0	0	0	0	0	0	0	0	0	0	0	0	0	0	0	0	0	0	0	0	0	0	0	0	0	0	0	0	0	0	0	0	0	0	0	0	0	0
SX075	CN(C)c1cc(CN)ccn1	Enamine	EN300-36671	G3	0	0	0	0	0	0	0	0	0	0	0	0	0	0	0	0	0	0	0	0	0	0	0	0	0	0	0	0	0	0	0	0	0	0	0	0	0	0	0	0	0	0	0	0	0
SX076	Oc1ccccc1C(=O)NC1CC1	Enamine	EN300-36970	G4	0	0	0	0	0	0	1	1	0	0	0	0	0	0	0	0	0	0	0	0	0	0	0	0	0	0	0	0	0	0	0	0	0	0	0	0	0	0	0	0	0	0	0	1	0
SX077	C1CN(CCN1)c1nc2ccccc2s1	Enamine	EN300-37085	G5	0	0	1	0	0	0	0	0	0	0	0	0	0	0	0	0	0	0	0	0	0	0	0	0	0	0	0	0	0	0	0	0	0	0	0	0	0	0	0	0	0	0	0	0	0
SX078	OC(=O)C1CCCN(C1)C(=O)N1CCCC1	Enamine	EN300-39218	G6	0	0	0	0	0	0	0	0	0	0	0	0	0	0	0	0	0	0	0	0	0	0	0	0	0	0	0	0	0	0	0	0	0	0	0	0	0	0	0	0	0	0	0	0	0
SX079	O=C1CCN(CC1)c1ccncc1	Enamine	EN300-39265	G7	0	0	0	0	0	0	0	0	0	0	0	0	0	0	0	0	0	0	0	0	0	0	0	0	0	0	0	0	0	0	0	0	0	0	0	0	0	0	0	0	0	0	0	0	0
SX080	O=C1CCN(CC1)c1ccccn1	Enamine	EN300-39460	G8	0	0	0	0	0	0	0	1	0	0	0	0	0	0	0	0	0	0	0	0	0	0	0	0	0	0	0	0	0	0	0	0	0	0	0	0	0	0	0	0	0	0	0	0	0
SX081	Nc1ccc(cc1C(O)=O)-c1ccccc1	Enamine	EN300-40002	G9	0	0	0	0	0	0	0	0	0	0	0	0	0	0	0	0	0	0	0	0	0	0	0	0	0	0	0	0	0	0	0	0	0	0	0	0	0	0	0	0	0	0	0	0	0
SX082	Clc1ccccc1C(=O)CN1CCCC1	Enamine	EN300-40495	G10	0	0	1	0	0	0	0	0	0	0	0	0	0	0	0	0	0	0	0	0	0	0	0	0	0	0	0	0	0	0	0	0	0	0	0	0	0	0	0	0	0	0	0	0	0
SX083	CCc1nccn1CC(O)=O	Enamine	EN300-41469	G11	0	0	0	0	0	0	0	0	0	0	0	0	0	0	0	0	0	0	0	0	0	0	0	0	0	0	0	0	0	0	0	0	0	0	0	0	0	0	0	0	0	0	0	0	0
SX084	CS(=O)(=O)Nc1ccc(cc1)C(O)=O	Enamine	EN400-12501	G12	0	0	0	0	0	1	1	0	0	0	0	0	0	0	0	0	0	0	0	0	0	0	0	0	0	0	0	0	0	0	0	0	0	0	0	0	0	0	0	0	0	0	0	1	0
SX085	OC(=O)c1ccc(CN2CCOCC2)cc1	Enamine	EN400-12713	H1	0	0	0	0	0	0	0	0	0	0	0	0	0	0	0	0	0	0	0	0	0	0	0	0	0	0	0	0	0	0	0	0	0	0	0	0	0	0	0	0	0	0	0	0	0
SX086	OC(=O)CC1CCC(=O)N1	Enamine	EN400-13223	H2	0	0	0	0	0	0	0	0	0	0	0	0	0	0	0	0	0	0	0	0	0	0	0	0	0	0	0	0	0	0	0	0	0	0	0	0	0	0	0	0	0	0	0	0	0
SX087	FC1(F)CNCC(F)(F)O1	Enamine	EN400-15222	H3	0	0	0	0	0	0	0	0	0	0	0	0	0	0	0	0	0	0	0	0	0	0	0	0	0	0	0	0	0	0	0	0	0	0	0	0	0	0	0	0	0	0	0	0	0
SX088	Fc1ccc2c(c[nH]c2c1)C1CCNCC1	Enamine	EN400-15806	H4	0	0	1	1	1	0	0	0	0	0	0	0	0	0	0	0	0	0	0	0	0	0	0	0	0	0	0	0	0	0	0	0	0	0	0	0	0	0	0	0	0	0	0	0	0
SX089	Oc1ccc(cc1)-n1cncn1	Maybridge	AC18635	H5	0	0	0	0	0	0	1	1	0	0	0	0	0	0	0	0	0	0	0	0	0	0	0	0	0	0	0	0	0	0	0	0	0	0	0	0	0	0	0	0	0	0	0	0	1
SX090	Cn1nc(cc1O)C(F)(F)F	Maybridge	AC29083	H6	0	0	0	0	0	0	1	1	0	0	0	0	0	0	0	0	0	0	0	0	0	0	0	0	0	0	0	0	0	0	0	0	0	0	0	0	0	0	0	0	0	0	0	1	0
SX091	O=C1CCC(=O)N(N1)c1ccccc1	Maybridge	BTB02624	H7	0	0	0	0	0	0	0	1	0	0	0	0	0	0	0	0	0	0	0	0	0	0	0	0	0	0	0	0	0	0	0	0	0	0	0	0	0	0	0	0	0	0	0	0	0
SX092	Clc1ccc(SCC2=NNC(=O)C2)cc1	Maybridge	BTB06365	H8	0	0	0	0	0	0	1	1	0	0	0	0	0	0	0	0	0	0	0	0	0	0	0	0	0	0	0	0	0	0	0	0	0	0	0	0	0	0	0	0	0	0	0	1	0
SX093	OCC1CCN(CC1)C(=O)c1ccccc1	Maybridge	CC70209	H9	0	0	0	0	0	0	0	0	0	0	0	0	0	0	0	0	0	0	0	0	0	0	0	0	0	0	0	0	0	0	0	0	0	0	0	0	0	0	0	0	0	0	0	0	1
SX094	Fc1ccc(NC2=NC(=O)CS2)cc1	Vitas	STK353611	H10	0	0	0	0	0	0	1	1	0	0	0	0	0	0	0	0	0	0	0	0	0	0	0	0	0	0	0	0	0	0	0	0	0	0	0	0	0	0	0	0	0	0	0	1	0
SX095	Cc1ccc(CCNc2ccccc2)cn1	Vitas	STK003119	H11	0	0	0	0	0	0	0	0	0	0	0	0	0	0	0	0	0	0	0	0	0	0	0	0	0	0	0	0	0	0	0	0	0	0	0	0	0	0	0	0	0	0	0	0	0
SX096	O=C1NC(=O)\C(N1)=C/c1cccs1	Vitas	STK160481	H12	0	1	0	0	0	1	0	1	0	0	0	0	0	0	0	0	0	0	0	0	0	0	0	0	0	0	0	0	0	0	0	0	0	0	0	0	0	0	0	0	0	0	0	0	0
[truncated: 386 more columns]

## Sheet: SpotXplorer 0 - misc.
Title	Structure	logS	logD	c (uM)
SX001		-2.177	2.35	2000
SX002		-1.419	1.3	2000
SX003		-1.413	1.24	2000
SX004		-1.524	2.07	2000
SX005			-0.35	2000
SX006		-1.98	0.89	2000
SX007		-2.901	2.79	2000
SX008		-2.611	2.51	2000
SX009			3.14	2000
SX010		-1.853	-0.06	2000
SX011		-2.352	-0.61	2000
SX012		-2.991	2.63	2000
SX013		-1.466	-1.03	2000
SX014		-0.887	0.33	2000
SX015		-0.926	1.19	2000
SX016		-0.481	-0.45	2000
SX017		-0.359	-1.18	2000
SX018		-1.925	1.07	2000
SX019		-1.982	1.03	2000
SX020		-2.104	2.24	2000
SX021		-2.152	0.93	2000
SX022		-0.357	-1.24	2000
SX023		0.107	0.3	2000
SX024		1.009	-0.41	2000
SX025		-2.289	0.06	2000
SX026		-2.418	2.4	2000
SX027		-1.565	1.43	2000
SX028		-2.05	-0.35	2000
SX029		-2.118	0.97	2000
SX030		-2.578	2.05	2000
SX031		-2.488	1.49	2000
SX032		-1.196	-0.29	2000
SX033		-2.998	2.4	2000
SX034		-1.629	0.98	2000
SX035		-1.618	2.08	2000
SX036			1.97	2000
SX037		-2.463	2.83	200
SX038		-4.367	3.46	200
SX039			0.55	200
SX040		-2.212	1.84	200
SX041		-2.186	-1.43	200
SX042		-5.779	4	200
SX043		-3.46	3.83	200
SX044		-2.369	1.87	200
SX045		-3.049	0	1000
SX046		-1.898	-0.26	200
SX047		-0.755	-0.44	200
SX048		-0.378	-3.78	1000
SX049		-3.235	2.17	200
SX050		-0.538	-1.04	200
SX051		-2.698	1.57	1000
SX052		-2.987	3.29	200
SX053		0.078	-0.9	200
SX054		-0.295	0.85	1000
SX055		-1.644	0.57	200
SX056		-3.916	1.38	200
SX057		-2.613	-2.34	200
SX058		-1.945	0.91	200
SX059		-1.434	-0.79	200
SX060		-1.212	0.32	200
SX061		-2.585	0.33	200
SX062		-0.404	-1.15	200
SX063			-0.99	200
SX064		-2.034	1.89	200
SX065		-2.43	-0.78	200
SX066		-2.532	1.99	200
SX067			-0.61	200
SX068		-3.543	1.64	200
SX069		-0.175	-0.5	200
SX070		-0.908	-0.72	200
SX071		-2.129	2.1	200
SX072		-1.988	0.68	200
SX073		-1.962	-0.36	200
SX074		-1.89	0.79	200
SX075		-0.649	-1.18	200
SX076		-2.664	1.79	200
SX077		-2.189	1.08	200
SX078		-2.117	-2.66	200
SX079		-1.51	-0.01	200
SX080		-2.134	1.41	200
SX081		-2.938	0.42	200
SX082		-1.208	2.41	200
SX083		-1.325	-1.31	200
SX084		-1.723	-2.8	1000
SX085		-1.503	-1.61	200
SX086		0.388	-3.82	200
SX087		-0.154	1.28	200
SX088		-2.638	-0.22	200
SX089		-1.8	1.07	200
SX090		-2.517	0.03	200
SX091		-2.165	0.31	200
SX092		-3.147	2.24	200
SX093		-2.676	1.05	200
SX094		-2.557	-0.35	200
SX095		-4.087	2.35	200
SX096		-1.734	0.21	200

## Sheet: GPCRs
5-HT1A	(% Inhibition by plate position)
	1	2	3	4	5	6	7	8	9	10	11	12
µM ->	10	10	10	10	10	10	10	10	10	10	10	10
A	0	0	22.3419	0	0	0	0	8.95374	3.49126	100	99.3979	0
B	4.21562	4.61769	0	17.4218	0	0	0	0	1.10371	0	0	50.3944
C	21.2598	0	0	80.8125	0	0	2.29218	0	0	0	0	5.40853
D	0	28.6769	0.863228	0	0	6.36799	0	0	0	78.4398	0	0.75114
E	0	3.68834	0	8.49168	6.24518	3.55037	11.9607	10.9218	3.1143	0	5.37452	14.7719
F	16.1539	0	2.51651	0	9.86835	12.4717	0	10.177	32.6348	10.7313	6.47775	5.63729
G	17.3353	0	11.2798	1.71084	83.2097	5.16137	0.831494	0	15.3769	77.9549	8.43289	9.21273
H	5.11487	0	0	81.0358	0	20.9844	6.15999	0	10.7634	12.4026	5.18302	3.43697
5-HT6
	1	2	3	4	5	6	7	8	9	10	11	12
µM ->	10	10	10	10	10	10	10	10	10	10	10	10
A	33.0865	23.9476	48.124	16.1826	40.1435	25.3405	50.0645	48.1628	34.3072	68.9689	70.6012	55.0692
B	27.9943	46.8165	33.6535	16.2463	25.3017	26.1113	31.512	3.89267	32.2202	35.3943	36.8407	75.7006
C	42.0811	35.9158	24.5812	71.6536	46.1534	56.134	8.94251	2.54805	43.7098	41.5131	45.8509	35.0546
D	45.188	16.101	52.1508	23.101	48.6837	26.2371	45.1707	1.55496	45.1861	25.1553	41.1528	46.8968
E	64.801	23.8873	42.6519	31.4575	49.2368	34.8102	28.4087	14.4002	29.2605	37.0733	42.9885	16.7585
F	40.635	22.1788	41.0817	23.2177	50.2457	41.0851	14.0896	40.8037	15.4375	22.5193	40.9698	33.5095
G	48.847	37.4869	16.2231	23.9727	42.0049	26.6136	7.30429	7.27326	37.0334	18.7143	0	37.7562
H	44.1567	16.2992	35.5196	89.5116	35.8429	0	22.047	11.5468	32.4234	36.295	0	31.5492
5-HT7
	1	2	3	4	5	6	7	8	9	10	11	12
µM ->	10	10	10	10	10	10	10	10	10	10	10	10
A	1.65589	35.1635	33.8336	0	0	0	0	34.426	5.57468	71.6768	72.5745	0
B	34.7425	0	0	28.3426	6.25495	0	3.79899	5.82055	10.5909	0	1.49492	53.7948
C	22.2802	6.21962	0	15.9586	1.01938	0.891263	0	3.83603	5.11525	0.592362	0	0
D	7.98488	5.99627	0	0	9.54421	0	0	0	4.44462	0	0	0
E	43.0561	3.3416	16.5217	7.56075	8.32881	0	0	0	0	8.86318	11.1821	0
F	22.6681	19.9023	0	3.11748	11.6067	0	0.977686	8.61564	8.32468	6.25871	0.57227	10.6415
G	18.8013	5.16961	0	0	28.3338	8.52876	3.27554	29.1748	15.0378	3.47044	0	9.3777
H	16.7122	6.90445	0	77.6747	25.0012	8.82205	24.1727	0	11.8972	0	0	3.7684

## Sheet: Proteases+HMT
Thrombin	Ki (µM)
	1	2	3	4	5	6	7	8	9	10	11	12
A		163
B
C
D			181						65			301
E	229								76
F			271
G
H
Factor Xa	Ki (µM)
	1	2	3	4	5	6	7	8	9	10	11	12
A	149					277						611
B												401
C
D								733
E	734											510
F
G
H												466
SETD2	IC50 (µM)
	1	2	3	4	5	6	7	8	9	10	11	12
A
B
C
D									300
E
F
G												500
H

## Sheet: Crystallographic data
Compound	SX0054	SX051	SX048	SX005	SX003	SX013
PDB ID	5S4J	5S4I	5S4H	5S4G	5S4F	5RHD
Wavelength	0.9119	0.9119	0.9119	0.9119	0.9119	0.9126
Resolution range	88.13 - 1.133 (1.173 - 1.133)	44.07 - 1.131 (1.172 - 1.131)	44.1 - 1.175 (1.217 - 1.175)	62.42 - 1.172 (1.214 - 1.172)	88.26 - 1.131 (1.172 - 1.131)	47.63 - 1.57 (1.626 - 1.57)
Space group	P 43	P 43	P 43	P 43	P 43	C 1 2 1
Unit cell	88.1293 88.1293 38.9569 90 90 90	88.134 88.134 39.167 90 90 90	88.191 88.191 39.212 90 90 90	88.2741 88.2741 38.7514 90 90 90	88.2573 88.2573 38.9 90 90 90	112.679 52.873 44.557 90 103.064 90
Total reflections	647443 (42085)	652357 (42317)	177752 (16138)	588807 (45374)	86464 (31)	120832 (9415)
Unique reflections	111228 (624)	111963 (7979)	89365 (8113)	100340 (705)	35602 (3256)	35602 (3256)
Multiplicity	5.8 (3.8)	5.8 (3.9)	2.0 (2.0)	5.9 (4.5)	3.4 (2.7)	3.4 (2.7)
Completeness (%)	88.14 (5.67)	96.30 (71.48)	88.67 (80.94)	82.65 (7.03)	77.17 (0.28)	98.82 (91.72)
Mean I/sigma(I)	6.18 (0.15)	7.56 (0.17)	8.98 (0.74)	3.77 (0.15)	9.07 (0.58)	9.07 (0.58)
Wilson B-factor	14.72	15.35	16.34	12.86	14.38	20.42
R-merge	0.08435 (1.026)	0.0706 (1.357)	0.02615 (0.7305)	0.1171 (0.8557)	0.08677 (1.135)	0.08677 (1.135)
R-meas	0.09219 (1.193)	0.07721 (1.566)	0.03698 (1.033)	0.1279 (0.9719)	0.1025 (1.4)	0.1025 (1.4)
R-pim	0.03673 (0.5996)	0.03085 (0.762)	0.02615 (0.7305)	0.05083 (0.4535)	0.05374 (0.8074)	0.05374 (0.8074)
CC1/2	0.997 (0.709)	0.998 (0.508)	0.999 (0.577)	0.997 (0.758)	0.998 (0.336)	0.998 (0.336)
Reflections used in refinement	98152 (625)	108307 (7975)	89365 (8110)	83048 (705)	86464 (31)	35365 (3256)
Reflections used for R-free	4749 (33)	5476 (404)	4573 (402)	4237 (38)	4388 (0)	1748 (157)
R-work	0.1710 (0.6348)	0.1664 (0.4436)	0.1789 (0.4624)	0.1853 (0.5873)	0.1737 (0.7393)	0.1722
R-free	0.2020 (0.4576)	0.2037 (0.4295)	0.2226 (0.4921)	0.2238 (0.5396)	0.2128	0.2059
Number of non-hydrogen atoms	3046	3051	2988	2997	3048	2739
macromolecules	2586	2577	2570	2563	2572	2369
ligands	10	15	12	20	15	44
solvent	450	459	406	414	461	326
Protein residues	334	334	334	334	334	304
RMS(bonds)	0.013	0.013	0.015	0.014	0.014	0.011
RMS(angles)	1.58	1.6	1.57	1.59	1.56	1.58
Ramachandran favored (%)	99.7	99.39	99.09	98.79	99.39	98.01
Ramachandran allowed (%)	0.3	0.61	0.91	1.21	0.61	1.66
Ramachandran outliers (%)	0	0	0	0	0	0.33
Rotamer outliers (%)	1.05	0.7	1.05	1.06	0.7	0.38
Clashscore	1.92	1.92	1.35	1.93	2.12	3.77
Average B-factor	20.83	22.25	25.76	22.64	21.57	26.18
macromolecules	19.04	20.12	24.14	21.37	19.84	24.31
ligands	24.59	21.42	24.39	19.94	23.55	41.92
solvent	31.05	34.25	36.08	30.66	31.2	37.66
