# Supplementary material for: Exploring protein hotspots by optimized fragment pharmacophores
Source: Nat Commun. 2021 May 27;12:3201. doi: 10.1038/s41467-021-23443-y (PMC8159961; doi:10.1038/s41467-021-23443-y)
Supplement: Supplementary file 6 — Source Data [file 41467_2021_23443_MOESM6_ESM.xlsx]

## Sheet: Figure 4a
raw data
	SX045 concentration [log; nM]	MOLM-13			MV4-11
	PBS	670	228	679	313	76	76
	6	1601484	32704	3261907	18164	9087	225085
	5.52	15159290	14623710	7859639	10015010	9059711	9564953
	5.05	24215540	16606890	23228290	15649770	15962940	16372920
	4.57	26699740	27531040	25347560	16178460	20438640	19317850
	4.09	28972420	28669650	27763520	16721150	20445840	21778580
	3.61	29799860	29165130	26916300	17399830	20520640	21115360
	3.14	29798430	29728960	27274460	20803480	20798050	21696410
	2.66	30405340	29825790	27757420	21975740	21004810	21156050
	2.18	31493660	29575600	28544090	22018070	25696310	21362110
		31284120	31581490	28027930	22852180	22165160	21286410
normalized by using GraphPad Prism v8 (GraphPad Software, CA, USA)
	SX045 concentration [log; nM]	MOLM-13			MV4-11
	PBS	0	0	0	0	0	0		0 % viability
	6	0.0528416	0.00106208	0.107646	0.000814846	0.000404143	0.0101773
	5.52	0.500333	0.482656	0.2594	0.453138	0.409914	0.432775
	5.05	0.799246	0.548113	0.766661	0.708092	0.722262	0.740812
	4.57	0.88124	0.908678	0.83661	0.732014	0.924772	0.874061
	4.09	0.956253	0.946259	0.916351	0.756569	0.925098	0.9854
	3.61	0.983563	0.962613	0.888388	0.787277	0.928483	0.955392
	3.14	0.983516	0.981223	0.900209	0.94128	0.941035	0.981682
	2.66	1.00355	0.984419	0.91615	0.994321	0.95039	0.957233
	2.18	1.03947	0.976161	0.942115	0.996236	1.16266	0.966556
		1.03255	1.04237	0.925079	1.03398	1.00289	0.963131		100 % viability
	IC50 was defined base on the slope, and 50 % inhibition of viability

## Sheet: Figure 4b
SX013
Raw data (viral copy numbers) normalized to the control (untreated infected cells)
SX013 concentration [uM]
1500	0	0.000289	0
1000	0.003839	0.001919	0
750	0.068592	0.038989	0.136823
500	0.256318	0.379061	0.25343
250	0.548736	0.523466	0.490975
100	0.896353	0.900192	2.41843
10	1.47254	0.968014	1.58117
Inhibition (%)
SX013 concentration [uM]
1500	100	99.97111913	100
1000	99.61612284	99.80806142	100
750	93.14079422	96.10108303	86.31768953
500	74.36823105	62.09386282	74.65703971
250	45.12635379	47.6534296	50.90252708
100	10.3646833	9.980806142	0
10	0	3.198551599	0

## Sheet: Figure 4c
SX051
Raw data (viral copy numbers) normalized to the control (untreated infected cells)
SX051 concentration [uM]
1000	0.003839	0	0.001919
750	0.055235	0.038267	0.058484
500	0.248736	0.130325	0.11769
250	0.162455	0.0350181	0.382671
100	0.714544	0.671092	0.621605
10	2.07604	0.902836	0.98974
Inhibition (%)
SX051 concentration [uM]
1000	99.61612284	100	99.80806142
750	94.4765343	96.1732852	94.15162455
500	75.12635379	86.96750903	88.23104693
250	83.75451264	96.49819495	61.73285199
100	28.54556427	32.89076645	37.83946892
10	0	9.716354858	1.025950513

## Sheet: Figure S5
internal Controls
	rep1	rep2	mean	st-dev in %	blank corrected	normalized to positive ctrl
Blank	3975939	4214241	4095090	2.90961	0	0
Positive CTRL	6355146	8226488	7290817	12.8336	3195727	1
800 µM Sinefungin	3772328	4505092	4138710	8.85257	43620	0.0136495
200 µM Sinefungin	4284661	4378384	4.33152e+06	1.08187	236432	0.0739839
measurement
	fragment concentration [log; nM]	SX045			fragment concentration [log; nM]	SX084
	5.9	4324188	5050198		5.9	6534880	7057964
	5.6	4998906	5550584		5.6	5809367	7533970
	5.3	8052423	7046272		5.3	6362643	6829814
	5	7253371	8096154		5	6900458	6306037
	4.4	7570657	8047289		4.4	7964955	7172731
blank corrected		SX045				SX084
	fragment concentration [log; nM]	229098	955108		fragment concentration [log; nM]	2439790	2962874
	5.9	903816	1455494		5.9	1714277	3438880
	5.6	3957333	2951182		5.6	2267553	2734724
	5.3	3158281	4001064		5.3	2805368	2210947
	5	4230175	4710464		5	3869865	3077641
	4.4	2006537	2433086		4.4	3694424	2694094
normalised to positive control and internally to compound by using GraphPad Prism v8 (GraphPad Software, CA, USA)
	fragment concentration [log; nM]	SX045			fragment concentration [log; nM]	SX084
	5.9	0.05	0.21		5.9	0.66	0.73
	5.6	0.2	0.33		5.6	0.8	0.95
	5.3	0.89	0.66		5.3	0.62	0.74
	5	0.71	0.9		5	0.76	0.6
	4.4	0.78	0.88		4.7	1.05	0.84
IC50 was defined base on the slope, and 50 % inhibition of viability

## Sheet: Figure S6
Background corrected signal
[SX013] (uM)	Run 1 Rep 1	Run 1 Rep 2	Run 2 Rep 1	Run 2 Rep 2
200	13.0204	7.78121	3.95825	3.92039
66.6667	13.2275	5.09754	9.00098	10.0247
22.2222	24.3609	24.563	22.89	23.2375
7.40741	38.548	40.1995	38.9687	45.2364
2.46914	40.3373	40.0472	41.3381	36.6508
0.823045	43.2445	45.2007	45.0943	44.8246
0.274348	43.9115	45.5256	44.9518	44.8933
0.0914495	45.5438	49.083	44.493	44.0056
0.0304832	45.7735	44.8849	43.709	44.137
0.0101611	43.6678	44.4365	43.3591	44.3479
0.00338702	43.0907	43.8806	43.8256	43.7799
%Inhibition
[SX013] (uM)	Run 1 Rep 1	Run 1 Rep 2	Run 2 Rep 1	Run 2 Rep 2
200	68.5156	81.1843	90.4286	90.5201
66.6667	68.0146	87.6737	78.2348	75.7593
22.2222	41.093	40.6044	44.6499	43.8096
7.40741	6.78745	2.79388	5.77005	-9.38573
2.46914	2.46061	3.16212	0.0405508	11.3749
0.823045	-4.56917	-9.29936	-9.04224	-8.39005
0.274348	-6.18196	-10.0851	-8.69753	-8.55604
0.0914495	-10.129	-18.6872	-7.5882	-6.40972
0.0304832	-10.6845	-8.53582	-5.69249	-6.7273
0.0101611	-5.59275	-7.45159	-4.84642	-7.23729
0.00338702	-4.19743	-6.10737	-5.97429	-5.86376

## Sheet: Figure S7
SX005
raw values
c (SX005) µM	Replicate #1	Replicate #2
5000	2260	2250
2500	2420	2508
1250	2839	2857
625	3487	3411
312.5	4271	4224
156.25	5053	4855
78.125	5373	5319
39.0625	6110	6039
% SARS-CoV-2 macrodomain inhibition
c (SX005) µM	Replicate #1	Replicate #2
5000	74.6864	74.8538
2500	72.0082	70.5351
1250	64.9945	64.6932
625	54.1476	55.4198
312.5	41.0242	41.811
156.25	27.9343	31.2486
78.125	22.5778	23.4817
39.0625	10.2411	11.4296	IC50 = 465 µM
SX048
raw values
c (SX048) µM	Replicate #1	Replicate #2
12500	623	604
6250	1662	1920
3125	6332	5801
1562.5	6327	6378
781.25	6472	6686
390.625	6422	6683
195.312	6500	6107
97.6562	6420	6472
% SARS-CoV-2 macrodomain inhibition
c (SX048) µM	Replicate #1	Replicate #2
12500	102.088	102.406
6250	84.6963	80.3777
3125	6.52508	15.4135
1562.5	6.60878	5.75509
781.25	4.18162	0.599466
390.625	5.01857	0.649684
195.312	3.71293	10.2914
97.6562	5.05205	4.18162	IC50 = 5539 µM

## Sheet: Figure S8
SX005					SX048
Raw data (viral copy numbers) normalized to the control (untreated infected cells)					Raw data (viral copy numbers) normalized to the control (untreated infected cells)
SX005 concentration [uM]					SX048 concentration [uM]
1000	0.162572	0.123417	0.186667		1000	0.506718	0.581574	0.589251
750	0.205415	0.000541516	0.700361		750	0.480144	0.17509	0.649819
500	0.631769	0.66787	0.981949		500	0.188809	0.563177	0.855596
250	0.823105	1.09747	0.000686		250	0.841155	0.498195	0.855596
100	0.671785	1.03704	1.29175		100	1.07544	1.99155	0.910078
10	1.78636	1.3277	0.757996		10	1.6898	2.19674	1.35184
Inhibition (%)					Inhibition (%)
SX048 concentration [uM]					SX048 concentration [uM]
1000	83.7428023	87.65834933	81.33333333		1000	49.32821497	41.84261036	41.07485605
750	79.45848375	99.94584838	29.96389892		750	51.98555957	82.49097473	35.01805054
500	36.82310469	33.21299639	1.805054152		500	81.11913357	43.68231047	14.44043321
250	17.68953069	0	99.93140794		250	15.88447653	50.18050542	14.44043321
100	32.82149712	0	0		100	0	0	8.992154496
10	0	0	24.2003621		10	0	0	0

## Sheet: Supp. datasheet GPCRs
	5-HT1A						5-HT6						5-HT7
%inh	exp_1	exp_2	average	SD	corrected*		exp_1	exp_2	average	SD	corrected*		exp_1	exp_2	average	SD	corrected*
A1	-0.696831	-24.9041	-12.8004	17.1171	0		29.0258	37.1472	33.0865	5.74272	33.0865		7.05803	-3.74625	1.65589	7.63978	1.65589
A2	-9.20187	7.76448	-0.718695	11.997	0		26.9816	20.9136	23.9476	4.29068	23.9476		39.0083	31.3187	35.1635	5.43738	35.1635
A3	23.555	21.1289	22.3419	1.71547	22.3419		55.0031	41.2449	48.124	9.72849	48.124		32.0412	35.626	33.8336	2.53486	33.8336
A4	-0.425162	-21.2253	-10.8253	14.7079	0		16.197	16.1681	16.1826	0.0204294	16.1826		18.6586	-23.9378	-2.63959	30.1203	0
A5	4.03382	-32.166	-14.0661	25.5971	0		44.9711	35.3159	40.1435	6.82722	40.1435		-4.508	4.42993	-0.0390391	6.32007	0
A6	-17.5771	2.96814	-7.30447	14.5277	0		22.1524	28.5285	25.3405	4.50861	25.3405		-2.92911	-17.5285	-10.2288	10.3233	0
A7	-12.6788	4.0083	-4.33523	11.7995	0		50.0337	50.0954	50.0645	0.0436474	50.0645		-4.04749	3.71083	-0.168329	5.48596	0
A8	9.2237	8.68378	8.95374	0.381788	8.95374		44.1093	52.2164	48.1628	5.73254	48.1628		37.0947	31.7572	34.426	3.77418	34.426
A9	3.89729	3.08523	3.49126	0.574215	3.49126		40.0033	28.6111	34.3072	8.05553	34.3072		1.15693	9.99244	5.57468	6.24765	5.57468
A10	101.198	103.43	102.314	1.57878	100		80.2547	57.6831	68.9689	15.9606	68.9689		67.0475	76.3062	71.6768	6.54692	71.6768
A11	100.399	98.3966	99.3979	1.41604	99.3979		82.491	58.7113	70.6012	16.8148	70.6012		64.3202	80.8289	72.5745	11.6735	72.5745
A12	3.36802	-22.7106	-9.6713	18.4404	0		68.5761	41.5623	55.0692	19.1016	55.0692		-4.73289	4.57672	-0.0780871	6.58289	0
B1	8.43125	0	4.21562	5.96179	4.21562		28.2384	27.7502	27.9943	0.345237	27.9943		29.4608	40.0242	34.7425	7.46947	34.7425
B2	9.23539	0	4.61769	6.53041	4.61769		49.848	43.785	46.8165	4.28719	46.8165		13.6733	-18.587	-2.45684	22.8114	0
B3	-9.02077	0	-4.51038	6.37865	0		37.4767	29.8302	33.6535	5.40686	33.6535		8.16057	-13.6897	-2.76457	15.4505	0
B4	18.646	16.1975	17.4218	1.73133	17.4218		15.5483	16.9442	16.2463	0.987031	16.2463		28.3582	28.3269	28.3426	0.0221389	28.3426
B5	-19.2488	18.0246	-0.612086	26.3563	0		25.2834	25.3201	25.3017	0.0259503	25.3017		13.5616	-1.05171	6.25495	10.3332	6.25495
B6	-13.5535	0.625148	-6.46416	10.0258	0		17.9884	34.2342	26.1113	11.4875	26.1113		3.33636	-11.0589	-3.86126	10.179	0
B7	-21.624	-1.44467	-11.5343	14.269	0		32.1849	30.839	31.512	0.951722	31.512		9.91156	-2.31357	3.79899	8.64447	3.79899
B8	-20.1662	-39.5904	-29.8783	13.735	0		0	7.78534	3.89267	5.50506	3.89267		3.73735	7.90375	5.82055	2.94609	5.82055
B9	-7.03131	9.23873	1.10371	11.5047	1.10371		31.7108	32.7297	32.2202	0.720476	32.2202		14.3292	6.85247	10.5909	5.28687	10.5909
B10	3.89729	-12.57	-4.33635	11.6441	0		31.18	39.6086	35.3943	5.95989	35.3943		-15.2069	0	-7.60345	10.7529	0
B11	-18.4993	-23.7458	-21.1226	3.70983	0		39.5058	34.1757	36.8407	3.76893	36.8407		-7.92442	10.9143	1.49492	13.321	1.49492
B12	52.4233	48.3655	50.3944	2.86934	50.3944		83.5914	67.8099	75.7006	11.1592	75.7006		44.7938	62.7957	53.7948	12.7293	53.7948
C1	23.4708	19.0488	21.2598	3.12686	21.2598		46.6856	37.4767	42.0811	6.51167	42.0811		26.5285	18.032	22.2802	6.00793	22.2802
C2	-11.4332	0	-5.71659	8.08449	0		32.0495	39.7822	35.9158	5.46785	35.9158		14.4005	-1.96124	6.21962	11.5695	6.21962
C3	-21.6371	-1.84443	-11.7408	13.9955	0		16.1475	33.0148	24.5812	11.927	24.5812		-16.4707	-0.994268	-8.73248	10.9435	0
C4	78.2502	83.3748	80.8125	3.62362	80.8125		70.8088	72.4984	71.6536	1.19473	71.6536		16.5984	15.3187	15.9586	0.90493	15.9586
C5	-17.8686	15.1664	-1.35112	23.3593	0		39.0467	53.26	46.1534	10.0503	46.1534		0.604618	1.43415	1.01938	0.586567	1.01938
C6	-7.50055	7.11828	-0.191134	10.3371	0		66.8911	45.377	56.134	15.2128	56.134		1.78253	0	0.891263	1.26044	0.891263
C7	-2.0191	6.60345	2.29218	6.09706	2.29218		9.53279	8.35223	8.94251	0.834779	8.94251		-13.9313	-17.5285	-15.7299	2.54362	0
C8	-21.9039	-3.26233	-12.5831	13.1816	0		6.13976	-1.04365	2.54805	5.07944	2.54805		7.67207	0	3.83603	5.42497	3.83603
C9	4.42592	-4.45959	-0.0168325	6.28301	0		46.3549	41.0648	43.7098	3.74068	43.7098		-2.46981	12.7003	5.11525	10.7269	5.11525
C10	2.55954	-10.6131	-4.02677	9.31445	0		44.1186	38.9076	41.5131	3.68474	41.5131		-6.56077	7.74549	0.592362	10.1161	0.592362
C11	-11.0338	-11.4501	-11.242	0.294404	0		41.8822	49.8195	45.8509	5.61249	45.8509		-5.66134	-10.7486	-8.20498	3.59726	0
C12	11.3628	-0.545784	5.40853	8.42067	5.40853		38.581	31.5283	35.0546	4.98703	35.0546		-6.09654	-8.50167	-7.29911	1.70068	0
D1	-6.59748	-24.9041	-15.7508	12.9447	0		52.4022	37.9739	45.188	10.2023	45.188		5.58015	10.3896	7.98488	3.4008	7.98488
D2	30.4582	26.8956	28.6769	2.51914	28.6769		19.0143	13.1877	16.101	4.12005	16.101		11.7012	0.291375	5.99627	8.06795	5.99627
D3	1.72646	0	0.863228	1.22079	0.863228		51.7535	52.5482	52.1508	0.561916	52.1508		1.54532	-4.89336	-1.67402	4.55283	0
D4	-15.9972	0	-7.99861	11.3117	0		23.1705	23.0315	23.101	0.0982572	23.101		1.54532	-12.2237	-5.33917	9.73613	0
D5	-9.22662	-7.75058	-8.4886	1.04372	0		56.7659	40.6015	48.6837	11.4299	48.6837		13.1606	5.92781	9.54421	5.11436	9.54421
D6	4.32539	8.4106	6.36799	2.88868	6.36799		29.7832	22.6911	26.2371	5.01492	26.2371		-2.55318	-8.54115	-5.54717	4.23414	0
D7	-25.3677	-14.4309	-19.8993	7.73349	0		52.0235	38.3179	45.1707	9.69135	45.1707		2.15845	-17.0504	-7.44599	13.5827	0
D8	-10.3812	5.56329	-2.40897	11.2745	0		8.95522	-5.8453	1.55496	10.4656	1.55496		-3.3301	-20.5243	-11.9272	12.1581	0
D9	-0.0943981	-1.94842	-1.02141	1.31099	0		51.9279	38.4443	45.1861	9.53436	45.1861		-4.73289	13.6221	4.44462	12.979	4.44462
D10	77.215	79.6646	78.4398	1.73215	78.4398		22.3567	27.9538	25.1553	3.95775	25.1553		-3.83346	3.22279	-0.305337	4.98952	0
D11	9.76616	-23.463	-6.84844	23.4966	0		44.6803	37.6254	41.1528	4.98862	41.1528		-5.19711	4.57672	-0.310198	6.91114	0
D12	1.50228	0	0.75114	1.06227	0.75114		55.7971	37.9964	46.8968	12.587	46.8968		-8.38864	-4.43988	-6.41426	2.79219	0
E1	1.63332	-18.5204	-8.44354	14.2508	0		71.3359	58.266	64.801	9.24181	64.801		35.7945	50.3178	43.0561	10.2695	43.0561
E2	13.4408	-6.06414	3.68834	13.7921	3.68834		15.1258	32.6487	23.8873	12.3906	23.8873		1.81308	4.87013	3.3416	2.16166	3.3416
E3	4.88868	-12.6642	-3.88776	12.4118	0		40.9284	44.3754	42.6519	2.43736	42.6519		18.5995	14.4439	16.5217	2.93849	16.5217
E4	13.1474	3.83595	8.49168	6.58421	8.49168		30.7521	32.1628	31.4575	0.997555	31.4575		12.3127	2.8088	7.56075	6.72027	7.56075
E5	9.51527	2.97508	6.24518	4.62461	6.24518		44.5402	53.9333	49.2368	6.64196	49.2368		13.6619	2.99578	8.32881	7.54205	8.32881
E6	3.18245	3.91829	3.55037	0.520319	3.55037		38.2785	31.3419	34.8102	4.90496	34.8102		-5.13455	-20.3649	-12.7497	10.7695	0
E7	14.5652	9.3562	11.9607	3.68332	11.9607		28.1675	28.65	28.4087	0.341169	28.4087		6.04304	-13.5129	-3.73491	13.8281	0
E8	10.7748	11.0688	10.9218	0.207857	10.9218		16.6311	12.1693	14.4002	3.15498	14.4002		3.36142	-12.9392	-4.78889	11.5263	0
E9	10.5753	-4.34669	3.1143	10.5514	3.1143		32.4073	26.1136	29.2605	4.45032	29.2605		3.76818	-20.8627	-8.54724	17.4166	0
E10	-2.95515	-22.5733	-12.7642	13.8721	0		33.0044	41.1421	37.0733	5.75423	37.0733		10.4994	7.22696	8.86318	2.31396	8.86318
E11	2.9695	7.77954	5.37452	3.40121	5.37452		44.0831	41.894	42.9885	1.54789	42.9885		10.4994	11.8649	11.1821	0.96555	11.1821
E12	12.9942	16.5497	14.7719	2.5141	14.7719		11.6759	21.8412	16.7585	7.1879	16.7585		-4.52979	-7.70523	-6.11751	2.24537	0
F1	16.9725	15.3354	16.1539	1.15765	16.1539		37.6942	43.5758	40.635	4.15889	40.635		23.2208	22.1154	22.6681	0.781669	22.6681
F2	12.2563	-14.1249	-0.93426	18.6543	0		22.0758	22.2817	22.1788	0.145586	22.1788		20.7108	19.0939	19.9023	1.14335	19.9023
F3	-2.46811	7.50114	2.51651	7.04933	2.51651		47.9159	34.2475	41.0817	9.66497	41.0817		-6.14902	-30.7163	-18.4327	17.3717	0
F4	-1.2945	-12.2855	-6.79	7.77181	0		26.0115	20.4239	23.2177	3.95102	23.2177		1.81308	4.42188	3.11748	1.8447	3.11748
F5	8.87382	10.8629	9.86835	1.40648	9.86835		58.0046	42.4868	50.2457	10.9727	50.2457		10.5291	12.6842	11.6067	1.52391	11.6067
F6	10.4599	14.4835	12.4717	2.84506	12.4717		40.0965	42.0737	41.0851	1.39805	41.0851		-1.5507	-3.8244	-2.68755	1.60774	0
F7	1.59633	-9.91066	-4.15717	8.13667	0		14.6493	13.5299	14.0896	0.791533	14.0896		-11.8762	13.8316	0.977686	18.1781	0.977686
F8	7.29937	13.0546	10.177	4.06953	10.177		39.693	41.9145	40.8037	1.57082	40.8037		13.6619	3.56944	8.61564	7.13642	8.61564
F9	29.5844	35.6852	32.6348	4.31393	32.6348		13.6265	17.2484	15.4375	2.5611	15.4375		13.1107	3.5387	8.32468	6.76839	8.32468
F10	9.70143	11.7612	10.7313	1.45648	10.7313		19.9685	25.0702	22.5193	3.60745	22.5193		-0.903057	13.4205	6.25871	10.1283	6.25871
F11	14.3836	-1.42809	6.47775	11.1805	6.47775		42.4911	39.4486	40.9698	2.15139	40.9698		-8.15653	9.30107	0.57227	12.3444	0.57227
F12	4.728	6.54658	5.63729	1.28593	5.63729		35.2088	31.8103	33.5095	2.4031	33.5095		14.1552	7.12786	10.6415	4.96905	10.6415
G1	14.321	20.3496	17.3353	4.26285	17.3353		48.8749	48.8191	48.847	0.0394436	48.847		17.3562	20.2464	18.8013	2.04366	18.8013
G2	12.2563	-21.8204	-4.78204	24.0959	0		37.2795	37.6942	37.4869	0.293219	37.4869		10.1727	0.1665	5.16961	7.07547	5.16961
G3	12.854	9.70567	11.2798	2.22622	11.2798		16.2781	16.1681	16.2231	0.0777663	16.2231		-1.10547	-34.9464	-18.0259	23.9292	0
G4	3.42167	0	1.71084	2.41949	1.71084		27.7191	20.2264	23.9727	5.29816	23.9727		1.81308	-24.8844	-11.5356	18.878	0
G5	78.4416	87.9777	83.2097	6.74308	83.2097		49.3335	34.6762	42.0049	10.3643	42.0049		32.0322	24.6355	28.3338	5.23027	28.3338
G6	0.966543	9.3562	5.16137	5.93239	5.16137		28.65	24.5772	26.6136	2.87989	26.6136		10.078	6.97952	8.52876	2.19096	8.52876
G7	-1.87915	3.54213	0.831494	3.83342	0.831494		7.60857	7	7.30429	0.430327	7.30429		-1.57577	8.12684	3.27554	6.86078	3.27554
G8	4.13879	-18.416	-7.13859	15.9486	0		0	14.5465	7.27326	10.2859	7.27326		34.2878	24.0618	29.1748	7.23084	29.1748
G9	12.6251	18.1286	15.3769	3.8916	15.3769		33.9309	40.136	37.0334	4.38769	37.0334		15.6929	14.3826	15.0378	0.926496	15.0378
G10	76.6864	79.2235	77.9549	1.794	77.9549		17.4602	19.9685	18.7143	1.77364	18.7143		7.91717	-0.976275	3.47044	6.28861	3.47044
G11	3.26078	13.605	8.43289	7.31447	8.43289		-9.08865	4.99398	-2.04733	9.95792	0		-14.3945	7.74549	-3.32451	15.6553	0
G12	9.11886	9.3066	9.21273	0.132752	9.21273		37.7646	37.7477	37.7562	0.0118968	37.7562		5.33493	13.4205	9.3777	5.71734	9.3777
H1	10.7893	-0.559585	5.11487	8.0249	5.11487		47.7004	40.6129	44.1567	5.01165	44.1567		10.6472	22.7772	16.7122	8.57725	16.7122
H2	-9.36417	8.46944	-0.447363	12.6103	0		17.7377	14.8606	16.2992	2.03439	16.2992		4.75911	9.04979	6.90445	3.03397	6.90445
H3	9.13799	-23.0247	-6.94337	22.7425	0		39.9316	31.1075	35.5196	6.23959	35.5196		-4.03777	-10.0508	-7.04426	4.25183	0
H4	87.0957	74.9759	81.0358	8.57	81.0358		81.0441	97.979	89.5116	11.9748	89.5116		77.738	77.6114	77.6747	0.0895285	77.6747
H5	-8.83009	6.25206	-1.28902	10.6647	0		39.4905	32.1954	35.8429	5.15846	35.8429		29.3506	20.6517	25.0012	6.15101	25.0012
H6	21.2129	20.756	20.9844	0.32312	20.9844		-16.1034	-31.2673	-23.6854	10.7225	0		3.81254	13.8316	8.82205	7.08452	8.82205
H7	6.79257	5.5274	6.15999	0.89461	6.15999		24.4417	19.6523	22.047	3.38661	22.047		27.1201	21.2254	24.1727	4.16817	24.1727
H8	-4.08339	3.3779	-0.352744	5.27593	0		8.8865	14.2072	11.5468	3.76228	11.5468		-0.987969	-13.5726	-7.2803	8.89869	0
H9	14.6749	6.85199	10.7634	5.53161	10.7634		28.8903	35.9565	32.4234	4.99661	32.4234		11.0217	12.7727	11.8972	1.23821	11.8972
H10	10.284	14.5212	12.4026	2.99618	12.4026		37.1507	35.4392	36.295	1.21018	36.295		3.24593	-10.3401	-3.5471	9.60679	0
H11	10.8666	-0.500537	5.18302	8.03776	5.18302		7.30798	-8.99519	-0.843602	11.5281	0		-12.8278	12.3834	-0.222172	17.827	0
H12	7.06907	-0.195125	3.43697	5.13656	3.43697		31.2464	31.852	31.5492	0.428227	31.5492		5.85718	1.67961	3.7684	2.95398	3.7684
	*values below 0 and above 100% were set as 0 and 100, respectively

## Sheet: Supp. datasheet Proteases
FactorXa Ki values - average of two values is reported in Supplementary Data 1									Thrombin Ki values - average of two values is reported in Supplementary Data 1
substrate [µM]	200								substrate [µM]	40
cmpd	conc [µM]	vinit	vinit	vinit	vinit, avrg.	V0 / Vi	Ki		cmpd	conc [µM]	vinit	vinit	vinit	vinit, avrg.	V0 / Vi	Ki
no inhibitor		37.224	34.45	37.742	33.7693				no inhibitor		34.727	34.145	32.436	33.7693
SX-A1	200	22.63	23.206	22.864	31.8853	1.59266	152.042		SX-E1	200	32.585	30.957	32.114	31.8853	1.05909	206.587
SX-E1	200	32.734	31.114	32.876	31.4523	1.13122	686.715		SX-A2	200	33.054	31.27	30.033	31.4523	1.07367	165.699
SX-A6	200	28.578	28.05	27.316	31.3447	1.30344	296.961		SX-D3	200	30.327	31.656	32.051	31.3447	1.07735	157.799
SX-D8	200	30.094	32.958	33.086	32.167	1.13811	652.431		SX-F3	200	32.686	32.577	31.238	32.167	1.04981	245.048
SX-A12	200	30.42	30.848	34.37	28.95	1.14406	625.485		SX-D9	200	33.096	26.331	27.423	28.95	1.16647	73.3256
SX-B12	200	26.514	31.33	29.506	29.6287	1.25262	356.707		SX-E9	200	27.932	30.186	30.768	29.6287	1.13975	87.3445
SX-E12	200	30.668	30.24	32.808	32.56	1.16753	537.881		SX-D12	200	34.041	32.608	31.031	32.56	1.03714	328.649
cmpd	conc [µM]	vinit	vinit	vinit	vinit, avrg.	V0 / Vi	Ki
no inhibitor		34.727	34.145	32.436	33.7693				Thrombin
SX-H12	200	25.633	28.073	28.181	27.2957	1.23717	379.941		substrate [µM]	20
FactorXa									cmpd	conc [µM]	vinit	vinit	vinit	vinit, avrg.	V0 / Vi	Ki
substrate [µM]	100								no inhibitor		27.929	25.214	26.429	26.524
									SX-E1	200	24.026	25.131	23.731	24.296	1.0917	250.908
cmpd	conc [µM]	vinit	vinit	vinit	vinit, avrg.	V0 / Vi	Ki		SX-A2	200	23.633	22.973	22.973	23.193	1.14362	160.205
no inhibitor		16.791	16.02	16.036	16.2823				SX-D3	200	23.075	23.01	25.408	23.831	1.113	203.611
SX-A1	200	8.688	8.852	9.015	8.85167	1.83947	148.002		SX-F3	200	23.206	25.134	25.519	24.6197	1.07735	297.464
SX-E1	200	13.804	13.836	14.504	14.048	1.15905	781.154		SX-D9	200	19.443	19.03	18.154	18.8757	1.4052	56.7846
SX-A6	200	10.624	11.848	10.438	10.97	1.48426	256.561		SX-E9	200	19.72	18.944	20.135	19.5997	1.35329	65.1277
SX-D8	200	15.1223	13.77	13.4865	14.1263	1.15263	814.02		SX-D12	200	23.803	25.267	24.313	24.461	1.08434	272.816
SX-A12	200	13.208	13.684	13.538	13.4767	1.20819	596.783
SX-B12	200	13.1265	12.596	12.458	12.7268	1.27937	444.723
SX-E12	200	12.386	12.902	13.544	12.944	1.25791	481.736
cmpd	conc [µM]	vinit	vinit	vinit	vinit, avrg.	V0 / Vi	Ki
no inhibitor		15.942	16.67	17.608	16.74
SX-H12	200	13.174	12.668	15.152	13.6647	1.19156	552.048
FactorXa - primary screening									Thrombin - primary screening
substrate [µM]	100								substrate [µM]	40
cmpd	conc [µM]	vinit	vinit	V0 / Vi					cmpd	conc [µM]	vinit	vinit	V0 / Vi
no inhibitor		17.168	17.806						no inhibitor		29.345	29.745
SX-A1	200	9.345	9.782	1.83407					SX-A1	500	30.291	31.236	0.954492
SX-B1	200	18	19.091	0.94579					SX-B1	500	29.818	32	0.949998
SX-C1	200	18.218	18.909	0.944873					SX-C1	500	29.564	30.8	0.972881
SX-D1	200	18.218	17.091	0.993523					SX-D1	500	28.182	30.8	0.995677
SX-E1	200	15.455	14.545	1.16934					SX-E1	500	25.309	28	1.10163
SX-F1	200	17.6	18.945	0.95992					SX-F1	500	25.964	29.418	1.0604
no inhibitor		17.487	17.551						no inhibitor		29.418	28.727
SX-A2	200	17.164	16.836	1.03177					SX-A2	500	26.327	25.6	1.13095
SX-B2	200	17.273	17.782	1.00072					SX-B2	500	28.909	27.2	1.04666
SX-C2	200	16.764	18	1.0091					SX-C2	500	30.473	29.273	0.982944
SX-D2	200	16.873	17.6	1.01762					SX-D2	500	30.909	30.582	0.95505
SX-E2	200	17.673	18.8	0.961815					SX-E2	500	31.236	31.673	0.933523
SX-F2	200	17.745	18.291	0.973479					SX-F2	500	30.436	30.255	0.967639
no inhibitor		17.679	17.551						no inhibitor		29.382	29.564
SX-A3	200	18.873	17.673	0.959894					SX-A3	500	28.545	30.364	0.99691
SX-B3	200	17.709	16.909	1.01335					SX-B3	500	30.582	29.818	0.972301
SX-C3	200	19.527	17.564	0.94579					SX-C3	500	27.818	27.309	1.0653
SX-D3	200	16.545	15.782	1.08517					SX-D3	500	26.655	27.673	1.08097
SX-E3	200	17.673	16.982	1.01227					SX-E3	500	29.964	29.673	0.984741
SX-F3	200	17.382	16.873	1.02409					SX-F3	500	26.545	28.873	1.05971
no inhibitor		17.155	16.351						no inhibitor		30.945	31.709
SX-A4	200	15.929	16.714	1.0538					SX-A4	500	31.418	30.036	0.971014
SX-B4	200	18.714	18.143	0.933313					SX-B4	500	31.2	30.982	0.959645
SX-C4	200	16.357	17	1.03124					SX-C4	500	30.291	29.018	1.00613
SX-D4	200	16.929	16.571	1.02684					SX-D4	500	30.291	30.291	0.98499
SX-E4	200	17.571	18.5	0.95365					SX-E4	500	31.418	31.2	0.952963
SX-F4	200	16.857	17.357	1.00541					SX-F4	500	31.2	28.109	1.00613
no inhibitor		17.78	17.199						no inhibitor		28.873	28.873
SX-A5	200	17.929	17.929	0.959315					SX-A5	500	30.873	29.418	0.989744
SX-B5	200	18.071	19.643	0.912105					SX-B5	500	32.873	28.182	0.977359
SX-C5	200	16.714	16	1.05151					SX-C5	500	30.182	29.673	0.996954
SX-D5	200	16.429	16.071	1.05843					SX-D5	500	26.909	25.673	1.13485
SX-E5	200	18.286	17.357	0.965102					SX-E5	500	28.618	27.418	1.0649
SX-F5	200	17.143	18.071	0.976859					SX-F5	500	26.836	28	1.0882
no inhibitor		18.004	16.708						no inhibitor		28.727	29.891
SX-A6	200	10.544	13.214	1.4479					SX-A6	500	31.891	32.182	0.931323
SX-B6	200	17.214	17.071	1.00333					SX-B6	500	28.582	28.145	1.05193
SX-C6	200	16.857	16.429	1.03344					SX-C6	500	27.418	25.091	1.13643
SX-D6	200	17.786	17.286	0.980814					SX-D6	500	26.364	21.673	1.24222
SX-E6	200	15.357	15.429	1.11736					SX-E6	500	32.073	28.473	0.985576
SX-F6	200	18	17.071	0.980842					SX-F6	500	29.527	31.309	0.980878
no inhibitor		17.988	17.688						no inhibitor		31.418	30.109
SX-A7	200	17.782	18.8	0.977771					SX-A7	500	32.618	31.345	0.970446
SX-B7	200	19.273	17.122	0.982795					SX-B7	500	31.782	31.345	0.983298
SX-C7	200	17.382	17.673	1.02036					SX-C7	500	32.218	32.109	0.964955
SX-D7	200	14.909	16.073	1.1545					SX-D7	500	30.8	28.545	1.04596
SX-E7	200	18.836	17.745	0.977798					SX-E7	500	33.927	32.545	0.933817
SX-F7	200	16.182	17.345	1.06687					SX-F7	500	31.527	31.273	0.988418
no inhibitor		17.618	18.637						no inhibitor		31.491	30.618
SX-A8	200	19.236	17.164	0.98266					SX-A8	500	32.036	32.145	0.96715
SX-B8	200	20.109	18.073	0.936798					SX-B8	500	31.709	31.2	0.986706
SX-C8	200	18.691	17.818	0.979726					SX-C8	500	32.218	31.018	0.981603
SX-D8	200	15.418	15.164	1.1696					SX-D8	500	30.873	31.527	0.994754
SX-E8	200	18.764	18.473	0.960572					SX-E8	500	35.818	34.764	0.87944
SX-F8	200	18.582	18	0.977771					SX-F8	500	34	33.891	0.914299
no inhibitor		19.447	18.046						no inhibitor		29.964	32.618
SX-A9	200	19.055	17.6	0.975824					SX-A9	500	30.873	32.327	0.982162
SX-B9	200	18.8	17.6	0.98266					SX-B9	500	31.164	30.509	1.00648
SX-C9	200	18.873	17.6	0.980693					SX-C9	500	30.218	31.018	1.01366
SX-D9	200	17.818	16.655	1.03759					SX-D9	500	23.527	20.764	1.40147
SX-E9	200	16.073	17.018	1.08092					SX-E9	500	27.382	24	1.20806
SX-F9	200	18.364	18.582	0.968138					SX-F9	500	34.291	27.273	1.00826
no inhibitor		13.749	15.276						no inhibitor		32.073	31.6
SX-A10	200	14.286	15.286	0.977359					SX-A10	500	33.236	32.218	0.960379
SX-B10	200	14	15.6	0.976434					SX-B10	500	32.909	30.982	0.983874
SX-C10	200	13.7	14.2	1.03593					SX-C10	500	33.418	33.127	0.944634
SX-D10	200	15	15.3	0.953876					SX-D10	500	35.091	33.236	0.919997
SX-E10	200	14.2	14.8	0.996636					SX-E10	500	33.091	29.782	0.999804
SX-F10	200	14.6	16.3	0.935355					SX-F10	500	36.218	34.182	0.892907
no inhibitor		14.848	15.154						no inhibitor		32.218	31.455
SX-A11	200	16.916	16.512	0.864618					SX-A11	500	35.636	31.927	0.930401
SX-B11	200	13.08	16.72	0.969881					SX-B11	500	30.982	31.927	0.999232
SX-C11	200	15.415	15.185	0.944525					SX-C11	500	33.564	31.964	0.959295
SX-D11	200	17.75	16.65	0.840188					SX-D11	500	34.582	34.364	0.911738
SX-E11	200	18.742	20.658	0.733565					SX-E11	500	31.345	31.818	0.995213
SX-F11	200	14.672	14.2	1.00105					SX-F11	500	30.836	30.8	1.01987
no inhibitor		14.115	13.565						no inhibitor		28.145	33.091
SX-A12	200	11.714	11.643	1.23742					SX-A12	500	34.073	33.6	0.928888
SX-B12	200	10.3	11.164	1.34656					SX-B12	500	32.327	32.218	0.973905
SX-C12	200	10.6	14	1.1749					SX-C12	500	31.855	32.109	0.982751
SX-D12	200	11.2	13.7	1.16074					SX-D12	500	28.036	28.145	1.1189
SX-E12	200	11.3		1.27887					SX-E12	500	32.036	31.782	0.984999
SX-F12	200	11.4	15	1.09479					SX-F12	500	31.745	32.764	0.974448
no inhibitor		16.447	17.4						no inhibitor		32.873	31.891
SX-H1	200	17.6	17	0.982521					SX-H1	500	31.127	30.255	1.07346
SX-H2	200	17.5	16.3	1.00578					SX-H2	500	30.691	28	1.12268
SX-H3	200	18.2	17.8	0.944312					SX-H3	500	34.218	32.291	0.990708
SX-H4	200	18	18.9	0.92128					SX-H4	500	34.909	34.764	0.945718
SX-H5	200	16	16.3	1.05248					SX-H5	500	33.091	32.545	1.00389
SX-H6	200	14.3	15.9	1.12567					SX-H6	500	29.345	30.109	1.10827
no inhibitor		16.828	17.146						no inhibitor		32.909	33.455
SX-G1	200	19.4	17.2	0.928831					SX-G1	500	31.055	32.691	1.03365
SX-G2	200	18	17.3	0.963037					SX-G2	500	32.764	33.018	1.00166
SX-G3	200	17.9	18.5	0.933935					SX-G3	500	35.564	35.891	0.922133
SX-G4	200	17.5	17.8	0.963037					SX-G4	500	31.745	33.345	1.01231
SX-G5	200	16.1	17.4	1.01478					SX-G5	500	31.164	32.073	1.04197
SX-G6	200	16.1	15	1.09309					SX-G6	500	27.345	28.364	1.18277
no inhibitor		17.4	16.765						no inhibitor		32.836	33.709
SX-G7	200	17.5	15.6	1.02705					SX-G7	500	36.109	37.055	0.900593
SX-G8	200	18.3	16.6	0.974075					SX-G8	500	33.236	33.236	0.991259
SX-G9	200	16.3	16.3	1.0428					SX-G9	500	29.309	31.745	1.07922
SX-G10	200	17.7	16.3	0.999859					SX-G10	500	33.345	33.273	0.989087
SX-G11	200	16.214	15.4	1.07532					SX-G11	500	32.764	31.636	1.02315
SX-G12	200	17.2	16.5	1.00876					SX-G12	500	31.418	30.764	1.05965
no inhibitor		16.171	15.746						no inhibitor		31.857	31.286
SX-H7	200	16.4	16.4	0.973085					SX-H7	500	30	29.357	1.06378
SX-H8	200	15.686	16.6	0.988577					SX-H8	500	33.5	31.286	0.97464
SX-H9	200	17.7	16.5	0.933251					SX-H9	500	31.714	29.571	1.03032
SX-H10	200	14.6	13.3	1.14399					SX-H10	500	26.786	28.857	1.13479
SX-H11	200	15.4	17	0.985099					SX-H11	500	31.714	31.42	1.00014
SX-H12	200	12.7	12.5	1.26656					SX-H12	500	29.929	26.071	1.12755
